# Supplementary material for: Fasting induces a biphasic adaptive metabolic response in murine small intestine
Source: BMC Genomics. 2007 Oct 9;8:361. doi: 10.1186/1471-2164-8-361 (PMC2148066; doi:10.1186/1471-2164-8-361)
Supplement: Additional file 1 — Fold changes in response to fasting. The file provided contains lists of all the genes significantly regulated (≥ 1.4 fold) per time point of fasting. [file 1471-2164-8-361-S1.xls]

## Sheet: 12h UPs
Agilent Feature Number	Gene Name	Description	fold change
19490	Slc34a2	solute carrier family 34 (sodium phosphate), member 2	5.42245
3045	1110004O12Rik	RIKEN cDNA 1110004O12 gene	4.52039
7171	AI593758	expressed sequence AI593758	4.36239
18017	Car1	carbonic anhydrase 1	4.20115
16909	C78568	expressed sequence C78568	4.09622
9494	Hmgcs2	3-hydroxy-3-methylglutaryl-Coenzyme A synthase 2	3.88324
12807	Gjb3	gap junction membrane channel protein beta 3	3.64188
3433	H3067C01-3	ESTs	3.57005
5166	C0246C11-3	ESTs	3.56761
12825	Skiv2l	superkiller viralicidic activity 2-like (S. cerevisiae )	3.08503
13742	1500031N24Rik	RIKEN cDNA 1500031N24 gene	3.02486
17742	Des	desmin	2.97282
10619	Epb7.2	erythrocyte protein band 7.2	2.96711
21550	Dusp9	dual specificity phosphatase 9	2.91101
19792	2210409B01Rik	RIKEN cDNA 2210409B01 gene	2.9047
8324	Cte1	cytosolic acyl-CoA thioesterase 1	2.90158
10472	4933427L07Rik	RIKEN cDNA 4933427L07 gene	2.89752
3283	Eef2	eukaryotic translation elongation factor 2	2.85249
18244	Rab3d	RAB3D, member RAS oncogene family	2.74315
15908	1810074H01Rik	RIKEN cDNA 1810074H01 gene	2.73349
11256	1200014I03Rik	RIKEN cDNA 1200014I03 gene	2.68003
14663	Hnk-1st-pending	HNK-1 sulfotransferase	2.63223
7457	Coro1c	coronin, actin binding protein 1C	2.57373
12364	Rab20	RAB20, member RAS oncogene family	2.54829
14439	Psap	prosaposin	2.53421
10426	Nupr1	nuclear protein 1	2.50817
9163	Asns	asparagine synthetase	2.50253
19564	Pdk4	pyruvate dehydrogenase kinase, isoenzyme 4	2.487
16801	K0542C12-3	ESTs	2.46313
16568	LOC235696	hypothetical gene supported by BC010711	2.45896
18668	Hspcb	heat shock protein 1, beta	2.44464
21347	Erbb3	v-erb-b2 erythroblastic leukemia viral oncogene homolog 3 (avian)	2.43769
7344	2610301D06Rik	RIKEN cDNA 2610301D06 gene	2.42194
20678	983016900000000	hypothetical protein 9830169E08	2.41755
9988	2010004J23Rik	RIKEN cDNA 2010004J23 gene	2.38895
19031	Gpx3	glutathione peroxidase 3	2.34312
18928	Ly6a	lymphocyte antigen 6 complex, locus A	2.32948
10436	Krt1-18	keratin complex 1, acidic, gene 18	2.2908
15067	Unc13h1	unc13 homolog (C. elegans) 1	2.28444
15646	Rnpep	arginyl aminopeptidase (aminopeptidase B)	2.28427
21201	AU044919	expressed sequence AU044919	2.27074
3875	Eif3s5	eukaryotic translation initiation factor 3, subunit 5 (epsilon)	2.26998
9369	1110003H06Rik	RIKEN cDNA 1110003H06 gene	2.26726
5761	Acadvl	acyl-Coenzyme A dehydrogenase, very long chain	2.25928
7295	Uqcrc1	ubiquinol-cytochrome c reductase core protein 1	2.25279
15338	Atp9a	ATPase, class II, type 9A	2.22845
20497	Fabp4	fatty acid binding protein 4, adipocyte	2.20885
13796	Pck1	phosphoenolpyruvate carboxykinase 1, cytosolic	2.20653
19317	Fcgrt	Fc receptor, IgG, alpha chain transporter	2.20375
13740	Tkt	transketolase	2.19557
13017	Pdlim1	PDZ and LIM domain 1 (elfin)	2.18668
18088	Rab4a	RAB4A, member RAS oncogene family	2.18583
1974	H3098H03-5	ESTs	2.17826
8816	Actg2	actin, gamma 2, smooth muscle, enteric	2.15558
4742	Ogdh	oxoglutarate dehydrogenase (lipoamide)	2.13855
19281	L0265C11-3	Mus musculus, clone IMAGE:4161424, mRNA	2.13091
13246	BC030314	cDNA sequence BC030314	2.12962
10001	Aldh1b1	aldehyde dehydrogenase 1 family, member B1	2.12855
22393	Xdh	xanthine dehydrogenase	2.12494
3043	Tuba3	tubulin, alpha 3	2.12381
16593	Ddost	dolichyl-di-phosphooligosaccharide-protein glycotransferase	2.12237
19584	Hspb1	heat shock protein 1	2.10947
21805	Acp5	acid phosphatase 5, tartrate resistant	2.10642
12042	Ebp	phenylalkylamine Ca2+ antagonist (emopamil) binding protein	2.10223
19634	Hmga1	high mobility group AT-hook 1	2.08912
14092	2610020H15Rik	RIKEN cDNA 2610020H15 gene	2.08911
18994	2010000G05Rik	RIKEN cDNA 2010000G05 gene	2.08712
13772	L0939G09-3	NA	2.08334
2351	D14Ertd484e	DNA segment, Chr 14, ERATO Doi 484, expressed	2.07525
15166	Hnrpa2b1	heterogeneous nuclear ribonucleoprotein A2/B1	2.06901
17179	Nbr1	next to the Brca1	2.06557
4874	Plxnb2	plexin B2	2.06436
19951	Fdps	farnesyl diphosphate synthetase	2.05683
18768	Ubqln1	ubiquilin 1	2.05463
750	MGC38321	CasL interacting molecule MICAL	2.04589
17968	Igsf9	immunoglobulin superfamily, member 9	2.03754
13293	9130413I22Rik	RIKEN cDNA 9130413I22 gene	2.03587
14854	Cldn15	claudin 15	2.02086
7354	Trf	transferrin	2.0188
4280	D4Wsu27e	DNA segment, Chr 4, Wayne State University 27, expressed	2.00626
13559	3930401B19Rik	RIKEN cDNA 3930401B19 gene	2.00469
17997	Tcn2	transcobalamin 2	1.99546
17363	Actr1a	ARP1 actin-related protein 1 homolog A (yeast)	1.99217
20672	Syngr2	synaptogyrin 2	1.99108
4389	Cdh1	cadherin 1	1.98961
6118	5530600P05Rik	RIKEN cDNA 5530600P05 gene	1.98882
6962	0610039N19Rik	RIKEN cDNA 0610039N19 gene	1.98836
14418	8430427H17Rik	RIKEN cDNA 8430427H17 gene	1.98571
10095	Prkcd	protein kinase C, delta	1.98279
21830	Fkbp5	FK506 binding protein 5	1.97387
8006	K0240C08-3	ESTs	1.96163
13450	Il4ra	interleukin 4 receptor, alpha	1.95915
9692	L0286G09-3	EST, Moderately similar to RS5_MOUSE 40S RIBOSOMAL PROTEIN S5 [M.musculus]	1.95381
14084	Pctk1	PCTAIRE-motif protein kinase 1	1.95179
752	L0860E07-3	ESTs	1.94767
16221	Arhgdia	Rho GDP dissociation inhibitor (GDI) alpha	1.9431
11967	Yars	tyrosyl-tRNA synthetase	1.9418
13345	Grn	granulin	1.93835
13882	Rbm14	RNA binding motif protein 14	1.93791
10130	Myadm	myeloid-associated differentiation marker	1.93642
14600	J0523E04-3	ESTs, Moderately similar to Protein required for cell viability; Yhr186cp [Saccharomyces cerevisiae] [S. cerevisiae]	1.93461
14814	Xbp1	X-box binding protein 1	1.93042
19515	Calu	calumenin	1.92824
6315	Eno1	enolase 1, alpha non-neuron	1.92802
16358	Farsl	phenylalanine-tRNA synthetase-like	1.92107
15775	H3061F02-3	ESTs, Moderately similar to POL2_MOUSE Retrovirus-related POL polyprotein [Contains: Reverse transcriptase ; Endonuclease] [M.musculus]	1.90519
11779	MGC30809	hypothetical protein MGC30809	1.90252
15774	Tm4sf3	transmembrane 4 superfamily member 3	1.90247
8353	Ptbp1	polypyrimidine tract binding protein 1	1.90069
13623	5730409F23Rik	RIKEN cDNA 5730409F23 gene	1.90005
10518	L0832C11-3	NA	1.89811
15002	LOC192176	filamin-like protein	1.89786
10828	Phf5a	PHD finger protein 5A	1.89741
19090	Atp5g1	ATP synthase, H+ transporting, mitochondrial F0 complex, subunit c (subunit 9), isoform 1	1.88813
7188	Ly6e	lymphocyte antigen 6 complex, locus E	1.88776
20029	LOC235169	hypothetical protein LOC235169	1.88202
20808	Ecm1	extracellular matrix protein 1	1.87993
11676	2410007D12Rik	RIKEN cDNA 2410007D12 gene	1.87672
7879	2310004K20Rik	RIKEN cDNA 2310004K20 gene	1.87638
13811	1110008P04Rik	RIKEN cDNA 1110008P04 gene	1.87478
21585	Hspcb	heat shock protein 1, beta	1.87407
4058	Scd1	stearoyl-Coenzyme A desaturase 1	1.87382
19248	AI181996	expressed sequence AI181996	1.87222
11224	Fkbp1a	FK506 binding protein 1a	1.861
17767	Arntl	aryl hydrocarbon receptor nuclear translocator-like	1.85887
21710	Txnip	thioredoxin interacting protein	1.85701
2644	F830029L24Rik	RIKEN cDNA F830029L24 gene	1.8561
8342	2610024I03Rik	RIKEN cDNA 2610024I03 gene	1.84986
8218	Ncl	nucleolin	1.84133
13478	Igk-V	immunoglobulin kappa chain complex variable region	1.83772
22556	Retired	Retired from database	1.83429
19246	2310036I02Rik	RIKEN cDNA 2310036I02 gene	1.82979
7577	Calr	calreticulin	1.82737
15213	LOC218811	hypothetical protein LOC218811	1.82306
16740	Ube1x	ubiquitin-activating enzyme E1, Chr X	1.82201
17067	Atp6v0d1	ATPase, H+ transporting, V0 subunit D isoform 1	1.81635
13499	D7Wsu128e	DNA segment, Chr 7, Wayne State University 128, expressed	1.81584
6392	Sdha	succinate dehydrogenase complex, subunit A, flavoprotein (Fp)	1.81477
15408	H3110A12-3	ESTs, Weakly similar to SEP3_MOUSE Neuronal-specific septin 3 [M.musculus]	1.80892
14031	Cct2	chaperonin subunit 2 (beta)	1.80679
2635	BC006909	cDNA sequence BC006909	1.80662
11001	0610009M14Rik	RIKEN cDNA 0610009M14 gene	1.80222
1009	3930401B19Rik	RIKEN cDNA 3930401B19 gene	1.79913
15826	Lmna	lamin A	1.79794
16951	Sdccag28	serologically defined colon cancer antigen 28	1.79746
21198	0610010E05Rik	RIKEN cDNA 0610010E05 gene	1.79726
14164	4833439L19Rik	RIKEN cDNA 4833439L19 gene	1.79713
9085	Rxrb	retinoid X receptor beta	1.79635
22023	B3gnt7	UDP-GlcNAc:betaGal beta-1,3-N-acetylglucosaminyltransferase 7	1.7949
6361	1110033A15Rik	RIKEN cDNA 1110033A15 gene	1.79386
20752	3100001N19Rik	RIKEN cDNA 3100001N19 gene	1.78555
14265	D4Ertd13e	DNA segment, Chr 4, ERATO Doi 13, expressed	1.7855
12017	H2-Bf	histocompatibility 2, complement component factor B	1.78511
14402	Wbscr1	Williams-Beuren syndrome chromosome region 1 homolog (human)	1.7844
12288	Hbs1l	Hbs1-like (S. cerevisiae)	1.78149
21098	Elf3	E74-like factor 3	1.78147
9607	Wnt4	wingless-related MMTV integration site 4	1.77644
6280	3010027G13Rik	RIKEN cDNA 3010027G13 gene	1.7729
1049	Sypl	synaptophysin-like protein	1.7725
7226	1110002H14Rik	RIKEN cDNA 1110002H14 gene	1.76524
21277	1300001I01Rik	RIKEN cDNA 1300001I01 gene	1.75873
20589	Pl6-pending	PL6 protein	1.75645
22185	Eif3	eukaryotic translation initiation factor 3	1.75625
8225	Ovcov1	ovarian cancer overexpressed 1	1.75326
9811	Usp4	ubiquitin specific protease 4 (proto-oncogene)	1.75287
451	MGC7843	hypothetical protein MGC7843	1.75211
22187	5730578N08Rik	RIKEN cDNA 5730578N08 gene	1.75186
18147	Mapkapk2	MAP kinase-activated protein kinase 2	1.75057
13002	Gak	cyclin G associated kinase	1.7505
19865	Tde1	tumor differentially expressed 1	1.74939
5302	Vdr	vitamin D receptor	1.74835
3324	Grb7	growth factor receptor bound protein 7	1.74601
7692	BC034597	similar to spermatogenesis associated 2 [Rattus norvegicus]	1.74468
16972	2610511I23Rik	RIKEN cDNA 2610511I23 gene	1.74368
340	Gorasp2	golgi reassembly stacking protein 2	1.7432
11300	Smtn	smoothelin	1.74217
6638	Eif4ebp1	eukaryotic translation initiation factor 4E binding protein 1	1.74198
21486	Klf5	Kruppel-like factor 5	1.73629
8620	Raf1	v-raf-1 leukemia viral oncogene 1	1.73337
11225	Zfp162	zinc finger protein 162	1.73232
18800	1110018O08Rik	RIKEN cDNA 1110018O08 gene	1.73204
10044	Map2k2	mitogen activated protein kinase kinase 2	1.73168
11266	Srrm1	serine/arginine repetitive matrix 1	1.73122
12024	Ifngr	interferon gamma receptor	1.73116
5724	LOC214597	hypothetical protein LOC214597	1.72886
16026	Galnt6	UDP-N-acetyl-alpha-D-galactosamine:polypeptide N-acetylgalactosaminyltransferase 6	1.72717
16087	BC023962	hypothetical protein BC023962	1.72582
21476	D16Ertd465e	DNA segment, Chr 16, ERATO Doi 465, expressed	1.72438
17482	Gng3lg	G protein gamma 3 linked gene	1.72334
17004	Ceacam1	CEA-related cell adhesion molecule 1	1.72259
20240	Abhd1	abhydrolase domain containing 1	1.71851
1139	Aop2-pending	anti-oxidant protein 2	1.71528
2429	Usmg3	upregulated during skeletal muscle growth 3	1.7149
8855	Gnb2	guanine nucleotide binding protein, beta 2	1.71313
9065	5730406I15Rik	RIKEN cDNA 5730406I15 gene	1.71034
17410	C0225H04-3	NA	1.70771
9995	AL022641	expressed sequence AL022641	1.70645
50	Thea	thioesterase, adipose associated	1.70299
13008	Irf6	interferon regulatory factor 6	1.70189
20728	Pigq	phosphatidylinositol glycan, class Q	1.70131
19111	AU042359	expressed sequence AU042359	1.70061
20055	MGC28888	hypothetical protein MGC28888	1.69846
2374	Ovcov1	ovarian cancer overexpressed 1	1.69568
18617	Plekha2	pleckstrin homology domain-containing, family A (phosphoinositide binding specific) member 2	1.69558
15141	Limk2	LIM motif-containing protein kinase 2	1.69514
16306	Pip5k2c	phosphatidylinositol-4-phosphate 5-kinase, type II, gamma	1.69502
6142	ABR	active BCR-related gene	1.69379
8426	1200010C09Rik	RIKEN cDNA 1200010C09 gene	1.69273
11323	Aplp2	amyloid beta (A4) precursor-like protein 2	1.69113
4804	9530090G24Rik	RIKEN cDNA 9530090G24 gene	1.68924
12015	Sqle	squalene epoxidase	1.68898
9797	Rps6ka1	ribosomal protein S6 kinase polypeptide 1	1.68886
1158	Copz1	coatomer protein complex, subunit zeta 1	1.68777
1452	H3159A06-5	NA	1.68255
19390	Mbtps1	membrane-bound transcription factor protease, site 1	1.6817
17230	5730589L02Rik	RIKEN cDNA 5730589L02 gene	1.68156
659	Rnf10	ring finger protein 10	1.68033
6387	Atp1a1	ATPase, Na+/K+ transporting, alpha 1 polypeptide	1.6784
17225	Nif3	nuclear LIM interactor-interacting factor 3	1.67617
18966	Csk	c-src tyrosine kinase	1.67349
14305	Chic1	cysteine-rich hydrophobic domain 1	1.67199
12819	Srm	spermidine synthase	1.67033
13868	0610011I04Rik	RIKEN cDNA 0610011I04 gene	1.67007
17927	0610007L01Rik	RIKEN cDNA 0610007L01 gene	1.67
22452	Pgls	6-phosphogluconolactonase	1.66969
1561	Mylk	myosin, light polypeptide kinase	1.66692
15174	Rps3a	ribosomal protein S3a	1.66561
13369	AB041579	hypothetical protein, MNCb-2032	1.6656
14024	2310001A20Rik	RIKEN cDNA 2310001A20 gene	1.6645
524	BC031407	cDNA sequence BC031407	1.66285
4962	LOC217837	hypothetical protein LOC217837	1.66266
13362	Csnk2b	casein kinase II, beta subunit	1.66194
18210	Wdr1	WD repeat domain 1	1.66038
13846	L0031B05-3	Mus musculus, clone IMAGE:4161424, mRNA	1.65682
22088	Bag3	Bcl2-associated athanogene 3	1.65169
18528	C0322B03-3	Mus musculus, clone MGC:37830 IMAGE:5099225, mRNA, complete cds	1.65041
4098	Prodh	proline dehydrogenase	1.65002
18693	Mov10	Moloney leukemia virus 10	1.64879
17313	Ctbp1	C-terminal binding protein 1	1.64751
3255	Gpaa1	GPI anchor attachment protein 1	1.64745
9174	Btg1	B-cell translocation gene 1, anti-proliferative	1.64728
9031	BC003281	cDNA sequence BC003281	1.64562
16835	Tex27	testis expressed gene 27	1.6441
1717	Jup	junction plakoglobin	1.64258
16819	Xpnpep2	X-prolyl aminopeptidase (aminopeptidase P) 2, membrane-bound	1.6415
18579	C0219C07-3	EST	1.64027
10396	Vasp	vasodilator-stimulated phosphoprotein	1.63728
16468	1300006O23Rik	RIKEN cDNA 1300006O23 gene	1.6361
3125	LOC218811	hypothetical protein LOC218811	1.63556
9162	Aim1	absent in melanoma 1	1.63528
9670	Ppgb	protective protein for beta-galactosidase	1.63421
12037	Prkcz	protein kinase C, zeta	1.63381
21073	2010015A21Rik	RIKEN cDNA 2010015A21 gene	1.63218
2377	C0109G02-3	EST, Moderately similar to AT91_MOUSE ATP synthase lipid-binding protein, mitochondrial precursor (ATP synthase proteolipid P1) (ATPase protein 9) (ATPase subunit C) [M.musculus]	1.6296
18169	BC005662	cDNA sequence BC005662	1.62944
8512	4932443L08Rik	RIKEN cDNA 4932443L08 gene	1.62936
13894	Ywhaz	tyrosine 3-monooxygenase/tryptophan 5-monooxygenase activation protein, zeta polypeptide	1.62916
17956	H3094E11-3	ESTs, Weakly similar to apoptosis-associated tyrosine kinase [Mus musculus] [M.musculus]	1.62901
5364	Lisch7-pending	liver-specific bHLH-Zip transcription factor	1.62874
19722	Armet	arginine-rich, mutated in early stage tumors	1.62874
7824	Laptm4b	lysosomal-associated protein transmembrane 4B	1.62676
5540	Sgt	small glutamine-rich tetratricopeptide repeat (TPR)-containing	1.62653
14891	Stk38	serine/threonine kinase 38	1.6226
19830	2900053E13Rik	RIKEN cDNA 2900053E13 gene	1.62162
10845	Ndr1	N-myc downstream regulated 1	1.62098
6662	Smoc1	SPARC related modular calcium binding 1	1.62026
6810	BC004012	cDNA sequence BC004012	1.61952
21741	Arhgdib	Rho, GDP dissociation inhibitor (GDI) beta	1.61939
10033	H3017A11-5	NA	1.61428
19422	2400003C14Rik	RIKEN cDNA 2400003C14 gene	1.61314
13597	Smarcd2	SWI/SNF related, matrix associated, actin dependent regulator of chromatin, subfamily d, member 2	1.6127
7901	2310014L17Rik	RIKEN cDNA 2310014L17 gene	1.61035
9946	4631427C17Rik	RIKEN cDNA 4631427C17 gene	1.60795
7064	Catns	catenin src	1.60766
11194	Psa	puromycin-sensitive aminopeptidase	1.60612
17495	Ell	eleven-nineteen lysine-rich leukemia gene	1.60545
17637	Ppp1r16a	protein phosphatase 1, regulatory (inhibitor) subunit 16A	1.60307
14875	Gtr2	small GTPase, homolog (S. cerevisiae)	1.60256
13138	1110003P22Rik	RIKEN cDNA 1110003P22 gene	1.60071
19746	Eif3s7	eukaryotic translation initiation factor 3, subunit 7 (zeta)	1.60059
5678	Trim28	tripartite motif protein 28	1.60025
5574	1200013B22Rik	RIKEN cDNA 1200013B22 gene	1.59951
14534	AI181996	expressed sequence AI181996	1.59802
19818	H3011H06-3	Mus musculus, Similar to Solute carrier family 30 (zinc transporter), member 2, clone IMAGE:4239648, mRNA	1.59754
7687	Acta2	actin, alpha 2, smooth muscle, aorta	1.59613
16179	Gprk6	G protein-coupled receptor kinase 6	1.59579
7432	LOC227384	similar to Protein phosphatase 2C beta isoform (PP2C-beta) (IA) (Protein phosphatase 1B)	1.59556
8955	3100002P13Rik	RIKEN cDNA 3100002P13 gene	1.59111
19731	Sec63	SEC63 (S. cerevisiae)	1.58894
7201	Sptlc2	serine palmitoyltransferase, long chain base subunit 2	1.58599
13150	D18Wsu98e	DNA segment, Chr 18, Wayne State University 98, expressed	1.5835
20051	Mbtd1	mbt domain containing 1	1.58284
18296	Proml1	prominin-like 1	1.5808
6466	4932443L08Rik	RIKEN cDNA 4932443L08 gene	1.58013
4070	H2-D1	histocompatibility 2, D region locus 1	1.5793
18508	J0421F08-3	NA	1.57877
2658	Ii	Ia-associated invariant chain	1.57863
18923	Tapbp	TAP binding protein	1.57668
15973	Dgcr2	DiGeorge syndrome critical region gene 2	1.57504
8662	Mapk13	mitogen activated protein kinase 13	1.57496
13771	Srebf2	sterol regulatory element binding factor 2	1.5739
2787	Clu	clusterin	1.57333
19123	Fdft1	farnesyl diphosphate farnesyl transferase 1	1.57312
884	Cox7a2l	cytochrome c oxidase subunit VIIa polypeptide 2-like	1.57176
9050	Sema4a	sema domain, immunoglobulin domain (Ig), transmembrane domain (TM) and short cytoplasmic domain, (semaphorin) 4A	1.57082
8533	Prkcsh	protein kinase C substrate 80K-H	1.57011
20627	Gnb1	guanine nucleotide binding protein, beta 1	1.56999
20261	Gpi1	glucose phosphate isomerase 1	1.56678
22448	Dullard	Dullard homolog (Xenopus laevis)	1.56653
22496	Bckdk	branched chain ketoacid dehydrogenase kinase	1.56629
6636	Got2	glutamate oxaloacetate transaminase 2, mitochondrial	1.56538
13432	D430028G21Rik	RIKEN cDNA D430028G21 gene	1.56512
14458	Hnrpab	heterogeneous nuclear ribonucleoprotein A/B	1.56285
17680	1500034E06Rik	RIKEN cDNA 1500034E06 gene	1.56188
11696	Gpiap1	GPI-anchored membrane protein 1	1.55938
17359	AU042952	expressed sequence AU042952	1.55845
17783	Espn	espin	1.55574
21418	Rgs5	regulator of G-protein signaling 5	1.55483
14384	2310046K01Rik	RIKEN cDNA 2310046K01 gene	1.54906
2249	Mep1a	meprin 1 alpha	1.54751
15939	Sema4g	sema domain, immunoglobulin domain (Ig), transmembrane domain (TM) and short cytoplasmic domain, (semaphorin) 4G	1.546
15499	Ogdh	oxoglutarate dehydrogenase (lipoamide)	1.54461
19445	AI042819	expressed sequence AI042819	1.54386
17743	B230114J08Rik	RIKEN cDNA B230114J08 gene	1.54242
5480	AU024132	expressed sequence AU024132	1.54224
1400	Atp6v1b2	ATPase, H+ transporting, V1 subunit B, isoform 2	1.54068
14711	BC003277	cDNA sequence BC003277	1.54065
20736	AB030190	hypothetical protein, clone 2-24	1.53372
7161	Psat-pending	phosphoserine aminotransferase	1.5334
16454	Timp4	tissue inhibitor of metalloproteinase 4	1.52975
9757	Sdbcag84	serologically defined breast cancer antigen 84	1.52713
11153	Ephx2	epoxide hydrolase 2, cytoplasmic	1.52682
5756	Nte	neuropathy target esterase	1.52426
10687	Cst3	cystatin C	1.5238
1998	Ubin-pending	ataxin-1 ubiquitin-like interacting protein	1.52354
15715	Smarca4	SWI/SNF related, matrix associated, actin dependent regulator of chromatin, subfamily a, member 4	1.52142
696	Scamp1	secretory carrier membrane protein 1	1.52101
15804	Asl	argininosuccinate lyase	1.52089
2006	C130052I12Rik	RIKEN cDNA C130052I12 gene	1.52084
17996	LOC225847	hypothetical protein LOC225847	1.52081
18653	Rps4x	ribosomal protein S4, X-linked	1.52003
5055	Ptov1	prostate tumor over expressed gene 1	1.51873
16567	Tgm2	transglutaminase 2, C polypeptide	1.51625
11789	Pdhb	pyruvate dehydrogenase (lipoamide) beta	1.51426
21950	Ppicap	peptidylprolyl isomerase C-associated protein	1.51319
20907	Itgb5	integrin beta 5	1.51174
22287	Lgmn	legumain	1.51062
9856	Hnrpu	heterogeneous nuclear ribonucleoprotein U	1.50644
8497	1810031K17Rik	RIKEN cDNA 1810031K17 gene	1.50545
14645	Ube2l3	ubiquitin-conjugating enzyme E2L 3	1.50428
7220	MGC28179	hypothetical protein MGC28179	1.50222
12347	MGC32132	hypothetical protein MGC32132	1.50172
5829	Myo5b	myosin Vb	1.50166
15163	1300006C19Rik	RIKEN cDNA 1300006C19 gene	1.50158
20820	Rela	v-rel reticuloendotheliosis viral oncogene homolog A, (avian)	1.50062
10621	Hip1r	huntingtin interacting protein 1 related	1.50042
8290	Ugalt2	UDP-galactose translocator 2	1.49949
4858	AI467246	expressed sequence AI467246	1.49944
18812	Tcirg1	T-cell, immune regulator 1	1.49866
14274	D430005B17	hypothetical protein D430005B17	1.49745
7749	Selel	selectin, endothelial cell, ligand	1.49698
17526	MGC32132	hypothetical protein MGC32132	1.49614
17258	Bicc1	bicaudal C homolog 1 (Drosophila)	1.49282
17318	2310003C10Rik	RIKEN cDNA 2310003C10 gene	1.49275
3644	Sars1	seryl-aminoacyl-tRNA synthetase 1	1.49121
19389	Rgs3	regulator of G-protein signaling 3	1.48864
15608	Pvrl2	poliovirus receptor-related 2	1.4881
16165	1110035H23Rik	RIKEN cDNA 1110035H23 gene	1.48451
13200	Atp6ip1	ATPase, H+ transporting, lysosomal interacting protein 1	1.48286
20047	J0210E08-3	Mus musculus, clone IMAGE:5370124, mRNA	1.48137
22302	J0444H02-3	ESTs	1.47738
856	6430584G11Rik	RIKEN cDNA 6430584G11 gene	1.47731
8135	Snrpa	small nuclear ribonucleoprotein polypeptide A	1.47701
16839	Chek1	checkpoint kinase 1 homolog (S. pombe)	1.47582
19327	Cpe	carboxypeptidase E	1.47401
15241	TRB-1	TRB-1	1.47392
20473	Dia1	diaphorase 1 (NADH)	1.47277
5788	D7Ertd526e	DNA segment, Chr 7, ERATO Doi 526, expressed	1.47095
8019	Mte1-pending	mitochondrial acyl-CoA thioesterase 1	1.46956
19378	2610011N19Rik	RIKEN cDNA 2610011N19 gene	1.46881
19489	Pten	phosphatase and tensin homolog	1.46856
16269	LOC217450	similar to tumor suppressing subtransferable candidate 1; tumor-suppressing STF cDNA 1 [Homo sapiens]	1.46635
8999	Caskin2-pending	cask-interacting protein 2	1.46624
20097	2500002L14Rik	RIKEN cDNA 2500002L14 gene	1.46533
18524	Pcbp4	poly(rC) binding protein 4	1.46423
13910	Kcnn1	potassium intermediate/small conductance calcium-activated channel, subfamily N, member 1	1.46266
16312	LOC217365	similar to NPL4 [Rattus norvegicus]	1.46184
19486	Psmd11	proteasome (prosome, macropain) 26S subunit, non-ATPase, 11	1.46177
6573	C0920G02-3	Mus musculus, clone IMAGE:3708675, mRNA, partial cds	1.45911
18374	2610024G14Rik	RIKEN cDNA 2610024G14 gene	1.45892
17399	8230402H15Rik	RIKEN cDNA 8230402H15 gene	1.45871
22316	Nedd4	neural precursor cell expressed, developmentally down-regulted gene 4	1.45847
16236	J0909F01-3	NA	1.4574
14953	Ly64	lymphocyte antigen 64	1.45719
10863	K0637F03-3	ESTs	1.45646
3421	C77020	expressed sequence C77020	1.4563
17545	Bpgm	2,3-bisphosphoglycerate mutase	1.45506
22375	D18Ertd511e	DNA segment, Chr 18, ERATO Doi 511, expressed	1.45495
10236	Panx1	pannexin 1	1.45454
20545	Slc31a1	solute carrier family 31, member 1	1.45297
16960	BC003251	cDNA sequence BC003251	1.45154
16576	Myod1	myogenic differentiation 1	1.45028
7664	Acy1	aminoacylase 1	1.45024
21603	Canx	calnexin	1.45014
14962	SELL	selectin, lymphocyte	1.44761
6740	Retired	Retired from database	1.4451
17309	H3047F12-3	ESTs	1.44406
4097	2310075E07Rik	RIKEN cDNA 2310075E07 gene	1.44253
9941	Slc27a4	solute carrier family 27 (fatty acid transporter), member 4	1.44238
18440	Kcnq1	potassium voltage-gated channel, subfamily Q, member 1	1.44125
18141	4933402G07Rik	RIKEN cDNA 4933402G07 gene	1.44105
20098	L0057D03-3	ESTs, Weakly similar to RIKEN cDNA 5730493B19 [Mus musculus] [M.musculus]	1.44069
15672	1500001L20Rik	RIKEN cDNA 1500001L20 gene	1.4404
21898	1110035E02Rik	RIKEN cDNA 1110035E02 gene	1.43726
18780	Mkln1	muskelin 1, intracellular mediator containing kelch motifs	1.4364
14222	0610031J06Rik	RIKEN cDNA 0610031J06 gene	1.43627
10632	Kcnip1	Kv channel-interacting protein 1	1.43435
19022	Rad23b	RAD23b homolog (S. cerevisiae)	1.43358
6677	Pias3	protein inhibitor of activated STAT 3	1.42989
489	Rab9	RAB9, member RAS oncogene family	1.42932
18726	Mknk2	MAP kinase-interacting serine/threonine kinase 2	1.42915
10449	Pacs1	phosphofurin acidic cluster sorting protein 1	1.42813
9129	2600010N21Rik	RIKEN cDNA 2600010N21 gene	1.42623
17557	Mpa2	macrophage activation 2	1.42579
9333	Ndr2	N-myc downstream regulated 2	1.42568
12480	2310065K24Rik	RIKEN cDNA 2310065K24 gene	1.42544
10227	Gtpbp1	GTP binding protein 1	1.42528
22340	H3068D02-3	ESTs, Moderately similar to POL2_MOUSE Retrovirus-related POL polyprotein [Contains: Reverse transcriptase ; Endonuclease] [M.musculus]	1.42499
10369	Cables2-pending	Cdk5 and Abl enzyme substrate 2	1.42227
13635	Myd88	myeloid differentiation primary response gene 88	1.42089
16285	Rbm5	RNA binding motif protein 5	1.42062
21394	Gtlf3b	gene trap locus F3b	1.42056
19837	MGC36621	hypothetical protein MGC36621	1.42002
20249	2700029E10Rik	RIKEN cDNA 2700029E10 gene	1.41934
15664	AW061076	expressed sequence AW061076	1.41884
11897	LOC217069	similar to Zinc finger protein 147 (Estrogen responsive finger protein) (Efp)	1.41796
13610	Edem-pending	ER degradation enhancing alpha mannosidase-like	1.41523
15376	J0258F03-3	ESTs	1.41464
15191	Axl	AXL receptor tyrosine kinase	1.41434
16985	2810012G03Rik	RIKEN cDNA 2810012G03 gene	1.4137
20362	AA409679	expressed sequence AA409679	1.41183
17162	Glul	glutamate-ammonia ligase (glutamine synthase)	1.41115
19107	4930555L03Rik	RIKEN cDNA 4930555L03 gene	1.41059
17954	D11Wsu173e	DNA segment, Chr 11, Wayne State University 173, expressed	1.40797
4634	L0810C05-3	ESTs, Weakly similar to brain-specific angiogenesis inhibitor 1-associated protein 2 [Mus musculus] [M.musculus]	1.40773
16655	1110003E12Rik	RIKEN cDNA 1110003E12 gene	1.40765
6757	G2an	alpha glucosidase 2, alpha neutral subunit	1.4064
19409	1110007C05Rik	RIKEN cDNA 1110007C05 gene	1.40491
17301	Siah2	seven in absentia 2	1.40334
7198	0610039C21Rik	RIKEN cDNA 0610039C21 gene	1.40277
18209	1200014H24Rik	RIKEN cDNA 1200014H24 gene	1.40196
22032	Serpina3n	serine (or cysteine) proteinase inhibitor, clade A, member 3N	1.40194
17999	AU041750	expressed sequence AU041750	1.39964
20551	C80292	expressed sequence C80292	1.39884
14882	Tsn	translin	1.39866
19105	H3143D06-5	NA	1.39744
19044	Tap2	transporter 2, ATP-binding cassette, sub-family B (MDR/TAP)	1.3973
8977	AI265725	expressed sequence AI265725	1.39683
16113	0710001K01Rik	RIKEN cDNA 0710001K01 gene	1.39633
5900	8430419L09Rik	RIKEN cDNA 8430419L09 gene	1.39626
17731	H3032G11-3	ESTs	1.39518
6713	Gas6	growth arrest specific 6	1.39509

## Sheet: 12h DOWNs
Agilent Feature Number	Gene Name	Description	fold change
4202	AW557061	expressed sequence AW557061	-7.54032
11842	Cnot7	CCR4-NOT transcription complex, subunit 7	-3.7566
12060	Cldn4	claudin 4	-3.5022
2739	Thra	thyroid hormone receptor alpha	-3.44515
2053	J0248E12-3	NA	-3.36609
11000	Kpna4	karyopherin (importin) alpha 4	-3.10909
21632	Insig-1	INSIG-1 membrane protein	-3.01956
18436	Il13ra1	interleukin 13 receptor, alpha 1	-3.01444
3780	J0426H03-3	ESTs	-2.97831
19975	Cubn	cubilin (intrinsic factor-cobalamin receptor)	-2.97553
14177	1500011L16Rik	RIKEN cDNA 1500011L16 gene	-2.96601
10004	LOC229599	similar to hypothetical protein BC017397 [Homo sapiens]	-2.96293
1786	J0403C04-3	NA	-2.93704
14318	5730536A07Rik	RIKEN cDNA 5730536A07 gene	-2.91836
1674	Tbce	tubulin-specific chaperone e	-2.91806
5888	4931421J16	hypothetical protein 4931421J16	-2.88971
3844	1700013G20Rik	RIKEN cDNA 1700013G20 gene	-2.88241
6455	2610311I19Rik	RIKEN cDNA 2610311I19 gene	-2.77701
12034	Kap	kidney androgen regulated protein	-2.72547
19289	Gclm	glutamate-cysteine ligase , modifier subunit	-2.72291
21240	4931406C07Rik	RIKEN cDNA 4931406C07 gene	-2.69488
1273	Gmnn	geminin	-2.68853
20423	L0541B02-3	Mus musculus, clone IMAGE:4976128, mRNA	-2.68749
19324	1300014E15Rik	RIKEN cDNA 1300014E15 gene	-2.6788
8034	1110003H02Rik	NA	-2.64764
717	2310024K08Rik	RIKEN cDNA 2310024K08 gene	-2.64318
9536	Rnf11	ring finger protein 11	-2.62653
11775	Car2	carbonic anhydrase 2	-2.6172
18965	Rab6	RAB6, member RAS oncogene family	-2.6103
8675	5033428E16Rik	RIKEN cDNA 5033428E16 gene	-2.61015
19250	Synj2bp	synaptojanin 2 binding protein	-2.60144
16151	Rnf13	ring finger protein 13	-2.60063
12592	1110067D22Rik	RIKEN cDNA 1110067D22 gene	-2.57617
8319	2010110K16Rik	RIKEN cDNA 2010110K16 gene	-2.56989
5321	Dby	DEAD (aspartate-glutamate-alanine-aspartate) box polypeptide, Y chromosome	-2.56596
12664	Osbpl3	oxysterol binding protein-like 3	-2.56356
4975	B230365M23Rik	RIKEN cDNA B230365M23 gene	-2.56077
4275	2610036L13Rik	RIKEN cDNA 2610036L13 gene	-2.55416
10522	Map2k1ip1	mitogen-activated protein kinase kinase 1 interacting protein 1	-2.55386
3091	6720481I12	hypothetical protein 6720481I12	-2.55078
11819	Plscr1	phospholipid scramblase 1	-2.53406
2240	Dr1	down-regulator of transcription 1	-2.53393
18232	Akr1e1	aldo-keto reductase family 1, member E1	-2.52554
2476	Rbm3	RNA binding motif protein 3	-2.51942
8369	Aldh1a1	aldehyde dehydrogenase family 1, subfamily A1	-2.5071
5682	J0908H04-3	NA	-2.50041
8461	Bpnt1	bisphosphate 3-nucleotidase 1	-2.5003
10267	J0402E06-3	NA	-2.49297
20799	Cyb5	cytochrome b-5	-2.48355
18544	J0416H11-3	NA	-2.48281
6377	1810011O01Rik	RIKEN cDNA 1810011O01 gene	-2.48268
16110	L0259A10-3	Mus musculus, clone IMAGE:4486259, mRNA	-2.47724
21308	J0944C07-3	NA	-2.46913
10404	Sdnsf-pending	neural stem cell derived neuronal survival protein	-2.46815
7655	1810063B05Rik	RIKEN cDNA 1810063B05 gene	-2.4664
1880	LOC217666	similar to hypothetical protein FLJ12618	-2.46578
21743	Nudt5	nudix (nucleoside diphosphate linked moiety X)-type motif 5	-2.46064
9747	Hist1h2bc	histone 1, H2bc	-2.44948
10098	Vdp-pending	vesicle docking protein	-2.44667
17400	J0022E01-3	NA	-2.44438
7049	Ces2	carboxylesterase 2	-2.44419
1694	Hexb	hexosaminidase B	-2.44374
10977	Brp44l	brain protein 44-like	-2.42265
16670	1810044O22Rik	RIKEN cDNA 1810044O22 gene	-2.41945
2726	1810060K07Rik	RIKEN cDNA 1810060K07 gene	-2.4106
14434	Usmg5	upregulated during skeletal muscle growth 5	-2.40814
18883	C330026P08Rik	RIKEN cDNA C330026P08 gene	-2.40582
8788	C0300G05-3	NA	-2.40452
17118	Oat	ornithine aminotransferase	-2.40066
19041	Pdcd6	programmed cell death 6	-2.39994
10231	BC003322	cDNA sequence BC003322	-2.39985
9167	Tcrb-J	T-cell receptor beta, joining region	-2.39721
15388	Prpf4b	PRP4 pre-mRNA processing factor 4 homolog B (yeast)	-2.39613
22139	Pmp22	peripheral myelin protein	-2.39561
12223	H3f3a	H3 histone, family 3A	-2.39391
4288	Dgat2	diacylglycerol O-acyltransferase 2	-2.3786
12759	Ell2	ELL-related RNA polymerase II, elongation factor	-2.37695
2369	Bhlhb2	basic helix-loop-helix domain containing, class B2	-2.3754
12016	Rbl1	retinoblastoma-like 1 (p107)	-2.37457
17446	1810020E01Rik	RIKEN cDNA 1810020E01 gene	-2.36802
3465	Pdcl	phosducin-like	-2.36639
1191	4933417M22Rik	RIKEN cDNA 4933417M22 gene	-2.36585
2700	2610019N13Rik	RIKEN cDNA 2610019N13 gene	-2.36419
4357	4931428M20Rik	RIKEN cDNA 4931428M20 gene	-2.35821
2068	Ndfip1	Nedd4 family interacting protein 1	-2.35221
8872	5430428G01Rik	RIKEN cDNA 5430428G01 gene	-2.35159
2707	9130014L17Rik	RIKEN cDNA 9130014L17 gene	-2.35078
918	AI448003	expressed sequence AI448003	-2.35014
13255	Cdk7	cyclin-dependent kinase 7 (homolog of Xenopus MO15 cdk-activating kinase)	-2.34949
4576	Dyt1	dystonia 1	-2.34876
19853	H3158C03-3	Mus musculus, hypothetical protein, clone MGC:36488 IMAGE:5363354, mRNA, complete cds	-2.33922
9405	H3127D06-5	NA	-2.33886
12219	AW260253	expressed sequence AW260253	-2.33715
15259	1810035L17Rik	RIKEN cDNA 1810035L17 gene	-2.33399
12428	Ube2e1	ubiquitin-conjugating enzyme E2E 1, UBC4/5 homolog (yeast)	-2.32782
7713	Tbp	TATA box binding protein	-2.3226
10910	Rb1	retinoblastoma 1	-2.30381
5805	Ugdh	UDP-glucose dehydrogenase	-2.28567
2790	5033415K03Rik	RIKEN cDNA 5033415K03 gene	-2.27624
10707	C0938C03-3	ESTs, Weakly similar to T42627 ADP-ribosylation factor-directed GTPase activating protein, isoform a - mouse [M.musculus]	-2.27578
20318	Ywhab	tyrosine 3-monooxygenase/tryptophan 5-monooxygenase activation protein, beta polypeptide	-2.27475
11234	Srp14	signal recognition particle (homologous Alu RNA binding protein)	-2.27414
1398	2810013E07Rik	RIKEN cDNA 2810013E07 gene	-2.27124
9553	AI787442	expressed sequence AI787442	-2.26594
18654	H3104H05-3	ESTs, Weakly similar to RIKEN cDNA 2410116I05 [Mus musculus] [M.musculus]	-2.2637
15112	D4Bwg0593e	DNA segment, Chr 4, Brigham & Womens Genetics 0593 expressed	-2.26116
4989	BCAA	breast cancer-associated antigen	-2.26039
20204	2310002F18Rik	RIKEN cDNA 2310002F18 gene	-2.2593
4904	Zfp51	zinc finger protein 51	-2.25885
831	Nfat5	nuclear factor of activated T-cells 5	-2.25512
17018	BC013672	cDNA sequence BC013672	-2.2522
10523	2700089E24Rik	RIKEN cDNA 2700089E24 gene	-2.24962
2352	B230312B02Rik	RIKEN cDNA B230312B02 gene	-2.24903
20270	Rap1a	RAS-related protein-1a	-2.24849
13867	Fbxo8	F-box only protein 8	-2.24759
2461	BC003281	cDNA sequence BC003281	-2.24448
20459	Pik3c2a	phosphatidylinositol 3-kinase, C2 domain containing, alpha polypeptide	-2.23618
22275	Phlda1	pleckstrin homology-like domain, family A, member 1	-2.23552
8947	Nme7	non-metastatic cells 7, protein expressed in	-2.23218
21649	Mafb	v-maf musculoaponeurotic fibrosarcoma oncogene family, protein B (avian)	-2.23095
13236	Hpcl-pending	2-hydroxyphytanoyl-CoA lyase	-2.22645
1210	2810407E23Rik	RIKEN cDNA 2810407E23 gene	-2.22499
12501	Gstm6	glutathione S-transferase, mu 6	-2.21365
1914	AU019489	expressed sequence AU019489	-2.21316
14558	Pde6d	phosphodiesterase 6D, cGMP-specific, rod, delta	-2.20602
4833	Arl4	ADP-ribosylation-like 4	-2.201
9868	Ptger4	prostaglandin E receptor 4 (subtype EP4)	-2.19695
5976	Pola2	polymerase (DNA directed), alpha 2	-2.19614
16630	Usp16	ubiquitin specific protease 16	-2.19115
14105	BC025474	cDNA sequence BC025474	-2.18599
11527	AW412491	expressed sequence AW412491	-2.18431
10002	2010300G19Rik	RIKEN cDNA 2010300G19 gene	-2.1836
6771	MGC41441	hypothetical protein MGC41441	-2.18177
10738	2310044G17Rik	RIKEN cDNA 2310044G17 gene	-2.18071
18293	Chuk	conserved helix-loop-helix ubiquitous kinase	-2.17844
708	Gnpnat1	glucosamine-phosphate N-acetyltransferase 1	-2.1772
17962	Casp1	caspase 1	-2.17648
17839	Adh1	alcohol dehydrogenase 1 (class I)	-2.17525
9572	AW743433	expressed sequence AW743433	-2.17521
2995	3110004O18Rik	RIKEN cDNA 3110004O18 gene	-2.17506
4159	H3094A06-3	ESTs, Weakly similar to I48668 zinc finger protein 51 - mouse [M.musculus]	-2.16895
3144	Slc4a1ap	solute carrier family 4 (anion exchanger), member 1, adaptor protein	-2.16866
7443	9430038I01Rik	RIKEN cDNA 9430038I01 gene	-2.1682
20519	Eps8	epidermal growth factor receptor pathway substrate 8	-2.16651
15941	C0913G09-3	Mus musculus, clone IMAGE:5361724, mRNA, partial cds	-2.16565
3687	Mrps14	mitochondrial ribosomal protein S14	-2.16448
2689	Slc14a1	solute carrier family 14 (urea transprorter), member 1	-2.16026
22532	Retired	Retired from database	-2.15994
1422	0710001F19Rik	RIKEN cDNA 0710001F19 gene	-2.1598
8943	AI195443	expressed sequence AI195443	-2.1595
21121	Mrpl32	mitochondrial ribosomal protein L32	-2.15709
3222	H3117B11-3	ESTs	-2.15541
19530	Ube1c	ubiquitin-activating enzyme E1C	-2.15267
7240	Pafah1b1	platelet-activating factor acetylhydrolase, isoform 1b, beta1 subunit	-2.15207
8357	6330407G11Rik	RIKEN cDNA 6330407G11 gene	-2.15062
16198	Fos	FBJ osteosarcoma oncogene	-2.1504
10857	C0823C03-3	Mus musculus, similar to loop tail associated protein; vang (van gogh)-like 2 (Drosophila); loop tail, clone IMAGE:3669388, mRNA, partial cds	-2.14552
7480	Scin	scinderin	-2.14501
150	L0219C11-3	EST	-2.14081
9083	Apobec1	apolipoprotein B editing complex 1	-2.13783
21966	2510006C20Rik	RIKEN cDNA 2510006C20 gene	-2.13613
5551	Cdc42	cell division cycle 42 homolog (S. cerevisiae)	-2.13601
8758	Pxmp3	peroxisomal membrane protein 3	-2.13221
9281	C0173B06-3	Mus musculus, clone IMAGE:3985067, mRNA	-2.13146
4015	2810021O14Rik	RIKEN cDNA 2810021O14 gene	-2.12813
10469	2210012G02Rik	RIKEN cDNA 2210012G02 gene	-2.1257
17611	Nudt7	nudix (nucleoside diphosphate linked moiety X)-type motif 7	-2.12533
3539	2210023K21Rik	RIKEN cDNA 2210023K21 gene	-2.1228
13224	Slc23a2	solute carrier family 23 (nucleobase transporters), member 2	-2.1212
11656	MAT2A	methionine adenosyltransferase II, alpha	-2.11976
1456	Fkbp3	FK506 binding protein 3	-2.11545
14553	1810074P20Rik	RIKEN cDNA 1810074P20 gene	-2.11504
17898	Casp6	caspase 6	-2.11429
9931	Ctbp2	C-terminal binding protein 2	-2.113
11360	2410017I18Rik	RIKEN cDNA 2410017I18 gene	-2.11248
3192	AW228836	expressed sequence AW228836	-2.11157
1276	AI451340	expressed sequence AI451340	-2.10775
12537	AV071822	expressed sequence AV071822	-2.10727
7174	Ddx5	DEAD/H (Asp-Glu-Ala-Asp/His) box polypeptide 5	-2.10679
901	LOC229906	similar to TRANSCRIPTION INITIATION FACTOR IIB (TFIIB) (RNA POLYMERASE II ALPHA INITIATION FACTOR)	-2.10539
22205	LOC232952	evidence:NAS~putative~unclassifiable	-2.10076
7244	Sp3	trans-acting transcription factor 3	-2.09813
12737	AI504915	expressed sequence AI504915	-2.09284
4252	Sps2	selenophosphate synthetase 2	-2.09125
761	H3130D06-3	ESTs	-2.08906
11646	Arl6ip6	ADP-ribosylation-like factor 6 interacting protein 6	-2.08811
10418	Stat1	signal transducer and activator of transcription 1	-2.08642
6812	LOC227570	hypothetical protein LOC227570	-2.08466
14554	BC003311	cDNA sequence BC003311	-2.08418
3535	Rbbp7	retinoblastoma binding protein 7	-2.08414
19302	2410129E14Rik	RIKEN cDNA 2410129E14 gene	-2.08082
6283	Sec22l2	SEC22 vesicle trafficking protein-like 2 (S. cerevisiae)	-2.08048
5924	9130011J04Rik	RIKEN cDNA 9130011J04 gene	-2.07906
20175	C0601B02-3	Mus musculus, clone IMAGE:5039804, mRNA	-2.07672
3856	C330007P06Rik	RIKEN cDNA C330007P06 gene	-2.07608
4473	1110063K05Rik	RIKEN cDNA 1110063K05 gene	-2.07484
20480	2310079C17Rik	RIKEN cDNA 2310079C17 gene	-2.07317
6439	0610012D09Rik	RIKEN cDNA 0610012D09 gene	-2.07275
18184	J0421D03-3	NA	-2.07259
6388	4833415N24Rik	RIKEN cDNA 4833415N24 gene	-2.06794
7085	Ubl3	ubiquitin-like 3	-2.06726
5894	2300001E01Rik	RIKEN cDNA 2300001E01 gene	-2.06427
3515	2010106G01Rik	RIKEN cDNA 2010106G01 gene	-2.06347
10792	2700033I16Rik	RIKEN cDNA 2700033I16 gene	-2.06339
3382	AI429152	expressed sequence AI429152	-2.0572
1150	Sap18	Sin3-associated polypeptide 18	-2.05719
17152	Pcna	proliferating cell nuclear antigen	-2.05659
14763	Gtpbp3-pending	GTP binding protein 3	-2.05582
2096	BC035522	similar to hypothetical protein MGC955 [Homo sapiens]	-2.05531
3418	1700020L11Rik	RIKEN cDNA 1700020L11 gene	-2.05319
3892	Psmd7	proteasome (prosome, macropain) 26S subunit, non-ATPase, 7	-2.05215
3912	2810485I05Rik	RIKEN cDNA 2810485I05 gene	-2.05203
7345	L0271F09-3	NA	-2.05096
387	Shyc	selective hybridizing clone	-2.05039
20940	1110019N10Rik	RIKEN cDNA 1110019N10 gene	-2.05009
5693	Tia1	cytotoxic granule-associated RNA binding protein 1	-2.04963
20346	Glud	glutamate dehydrogenase	-2.04554
17513	0910001A06Rik	RIKEN cDNA 0910001A06 gene	-2.04401
2554	Emp1	epithelial membrane protein 1	-2.04388
5253	Dnajb9	DnaJ (Hsp40) homolog, subfamily B, member 9	-2.03974
15634	Nbn	nibrin	-2.03882
9495	Strn3	striatin, calmodulin binding protein 3	-2.03852
4934	LOC218693	similar to polyadenylate binding protein-interacting protein 1	-2.03695
1594	2810405I11Rik	RIKEN cDNA 2810405I11 gene	-2.03688
8002	Rp2h	retinitis pigmentosa 2 homolog (human)	-2.03645
2095	C0904A01-3	ESTs, Weakly similar to RIKEN cDNA 5730493B19 [Mus musculus] [M.musculus]	-2.03588
16629	Gatm	glycine amidinotransferase (L-arginine:glycine amidinotransferase)	-2.03381
7887	C1d-pending	nuclear DNA binding protein	-2.03311
101	Taf9	TAF9 RNA polymerase II, TATA box binding protein (TBP)-associated factor	-2.03112
22098	Ranbp1	RAN binding protein 1	-2.02944
7665	St7	suppression of tumorigenicity 7	-2.02861
19526	1110059P08Rik	RIKEN cDNA 1110059P08 gene	-2.02676
8667	1110038L14Rik	RIKEN cDNA 1110038L14 gene	-2.02473
419	Adh5	alcohol dehydrogenase 5 (class III), chi polypeptide	-2.02305
11893	Mtpn	myotrophin	-2.02206
4291	H3032H08-3	Mus musculus, clone IMAGE:3589087, mRNA, partial cds	-2.01991
19775	K0607E03-3	NA	-2.0195
5316	LOC231887	hypothetical protein LOC231887	-2.01853
1001	H3037B04-3	Mus musculus, guanine nucleotide binding protein (G protein), gamma 5, clone MGC:8292 IMAGE:3593324, mRNA, complete cds	-2.01758
13258	LOC214353	hypothetical gene supported by BC018498	-2.01703
19497	K0615F02-3	ESTs	-2.01394
1976	Zfp68	Zinc finger protein 68	-2.01271
14594	Pla2g4a	phospholipase A2, group IVA (cytosolic, calcium-dependent)	-2.01098
22060	2310010I22Rik	RIKEN cDNA 2310010I22 gene	-2.01076
10180	2010309E21Rik	RIKEN cDNA 2010309E21 gene	-2.00762
18753	Pbef-pending	pre-B-cell colony-enhancing factor	-2.00729
5764	1190002N15Rik	RIKEN cDNA 1190002N15 gene	-2.00556
11061	2310007H09Rik	RIKEN cDNA 2310007H09 gene	-2.00522
6826	BC027163	cDNA sequence BC027163	-2.00159
629	Herc3	hect domain and RLD 3	-2.00059
13945	MGC40949	hypothetical protein MGC40949	-1.99993
16335	Crsp6	cofactor required for Sp1 transcriptional activation, subunit 6	-1.99963
7760	Galnt3	UDP-N-acetyl-alpha-D-galactosamine:polypeptide N-acetylgalactosaminyltransferase 3	-1.99917
4348	3830408P04Rik	RIKEN cDNA 3830408P04 gene	-1.99711
18327	Mapk8	mitogen activated protein kinase 8	-1.99708
6613	Cyp4v3	cytochrome P450, 4v3	-1.99543
8259	Timm8b	translocase of inner mitochondrial membrane 8 homolog b (yeast)	-1.99509
1621	Phyh	phytanoyl-CoA hydroxylase	-1.9947
6867	2810410A08Rik	RIKEN cDNA 2810410A08 gene	-1.99395
6245	2900064A13Rik	RIKEN cDNA 2900064A13 gene	-1.99372
2263	H2-T22	histocompatibility 2, T region locus 22	-1.99293
3148	Tpd52	tumor protein D52	-1.9923
11375	Mad2l1	MAD2 (mitotic arrest deficient, homolog)-like 1 (yeast)	-1.99089
15901	Lce-pending	long chain fatty acyl elongase	-1.99037
4012	5033421K01Rik	RIKEN cDNA 5033421K01 gene	-1.98822
2793	Pscdbp	pleckstrin homology, Sec7 and coiled/coil domains, binding protein	-1.98508
1488	Pld1	phospholipase D1	-1.98493
12618	4430402G14Rik	RIKEN cDNA 4430402G14 gene	-1.98301
4302	Acat1	acetyl-Coenzyme A acetyltransferase 1	-1.98166
1994	Ncoa4	nuclear receptor coactivator 4	-1.98162
3517	Ptp4a1	protein tyrosine phosphatase 4a1	-1.98151
10407	3110031B13Rik	RIKEN cDNA 3110031B13 gene	-1.97918
3863	2610041B18Rik	RIKEN cDNA 2610041B18 gene	-1.97743
5909	1810007M14Rik	RIKEN cDNA 1810007M14 gene	-1.97184
11143	AW558560	expressed sequence AW558560	-1.96996
20804	Cript-pending	postsynaptic protein Cript	-1.96974
22278	AU019331	expressed sequence AU019331	-1.96849
13975	LOC226413	similar to Lactase-phlorizin hydrolase precursor (Lactase-glycosylceramidase)	-1.96694
17328	LOC236328	similar to High mobility group protein 2 (HMG-2)	-1.96582
3293	Cpsf2	cleavage and polyadenylation specific factor 2, 100kD subunit	-1.965
1504	Mgat2	NA	-1.96442
19727	Vbp1	von Hippel-Lindau binding protein 1	-1.96007
4487	AW546258	expressed sequence AW546258	-1.95906
3443	2010003O02Rik	RIKEN cDNA 2010003O02 gene	-1.9576
20504	Pacsin2	protein kinase C and casein kinase substrate in neurons 2	-1.95611
13380	1810019C21Rik	RIKEN cDNA 1810019C21 gene	-1.95523
22217	Tgfb1i4	transforming growth factor beta 1 induced transcript 4	-1.9549
13257	Gabpa	GA repeat binding protein, alpha	-1.95228
575	Rock1	Rho-associated coiled-coil forming kinase 1	-1.95212
1326	4933433P14Rik	RIKEN cDNA 4933433P14 gene	-1.94958
4205	LOC224596	similar to zinc finger protein 40 [Mus musculus]	-1.94706
16893	5430433H21Rik	RIKEN cDNA 5430433H21 gene	-1.94702
19575	J0434G10-3	NA	-1.94562
18413	1600019D15Rik	RIKEN cDNA 1600019D15 gene	-1.94533
10936	1810038N03Rik	RIKEN cDNA 1810038N03 gene	-1.945
2719	5830415L20Rik	RIKEN cDNA 5830415L20 gene	-1.94474
18104	Ube2n	ubiquitin-conjugating enzyme E2N	-1.94377
3800	Sgce	sarcoglycan, epsilon	-1.94363
13197	Hop-pending	homeodomain only protein	-1.94269
16417	Ccng2	cyclin G2	-1.94051
9760	D16Wsu83e	DNA segment, Chr 16, Wayne State University 83, expressed	-1.9351
11050	2410142G14Rik	RIKEN cDNA 2410142G14 gene	-1.93345
11376	J0004B11-3	NA	-1.93293
3891	Ccnh	cyclin H	-1.93256
7795	2010305C02Rik	RIKEN cDNA 2010305C02 gene	-1.93192
6796	AA407995	expressed sequence AA407995	-1.93044
11917	0610007P06Rik	RIKEN cDNA 0610007P06 gene	-1.92983
13472	2310016N05Rik	RIKEN cDNA 2310016N05 gene	-1.9289
19383	MGC30562	hypothetical protein MGC30562	-1.92701
15795	1500010B24Rik	RIKEN cDNA 1500010B24 gene	-1.92697
20553	2810008M24Rik	RIKEN cDNA 2810008M24 gene	-1.92562
2539	Rsu1	Ras suppressor protein 1	-1.92326
9117	Utrn	utrophin	-1.92191
19464	K0315G04-3	ESTs, Weakly similar to A48830 probable transcription regulator NT fin12 - mouse [M.musculus]	-1.92033
1267	5031400M07Rik	RIKEN cDNA 5031400M07 gene	-1.91923
4528	AI480535	expressed sequence AI480535	-1.91917
6152	Pdcd6ip	programmed cell death 6 interacting protein	-1.91877
16647	2700059C12Rik	RIKEN cDNA 2700059C12 gene	-1.91579
12387	Tank	TRAF family member-associated Nf-kappa B activator	-1.91537
17208	Arhd	ras homolog gene family, member D	-1.91496
1499	Nudt9	nudix (nucleoside diphosphate linked moiety X)-type motif 9	-1.91238
22494	Tle1	transducin-like enhancer of split 1, homolog of Drosophila E(spl)	-1.91171
15779	Cdc2l5	cell division cycle 2-like 5 (cholinesterase-related cell division controller)	-1.90721
8158	Hnrph1	heterogeneous nuclear ribonucleoprotein H1	-1.90341
4204	Slc4a3	solute carrier family 4 (anion exchanger), member 3	-1.90111
17935	Matr3	matrin 3	-1.90027
2548	2310061P20Rik	RIKEN cDNA 2310061P20 gene	-1.89806
1382	Cul2	cullin 2	-1.89781
7696	Tor2a	torsin family 2, member A	-1.89726
424	Prei3	preimplantation protein 3	-1.89613
11977	1700105C21Rik	RIKEN cDNA 1700105C21 gene	-1.89454
21765	Pcee-pending	Paneth cell enhanced expression	-1.89437
6776	2010306G19Rik	RIKEN cDNA 2010306G19 gene	-1.89342
6632	H3061B09-5	NA	-1.89324
6104	1700056A21Rik	RIKEN cDNA 1700056A21 gene	-1.89297
1879	G0115H11-3	ESTs	-1.89223
21658	AI987814	expressed sequence AI987814	-1.8919
5142	Yes	Yamaguchi sarcoma viral (v-yes) oncogene homolog	-1.89029
19018	2310003F16Rik	RIKEN cDNA 2310003F16 gene	-1.89011
8356	Yme1l1	YME1-like 1 (S. cerevisiae)	-1.8889
12948	Nfkb1	nuclear factor of kappa light chain gene enhancer in B-cells 1, p105	-1.88856
21400	Rbbp4	retinoblastoma binding protein 4	-1.88827
544	Uros	uroporphyrinogen III synthase	-1.88719
8228	2310067L22Rik	RIKEN cDNA 2310067L22 gene	-1.88661
3643	Stam2	signal transducing adaptor molecule (SH3 domain and ITAM motif) 2	-1.88496
10809	Bup	Bmi1 upstream gene	-1.88343
20786	AU024550	expressed sequence AU024550	-1.88318
9073	Hif1a	hypoxia inducible factor 1, alpha subunit	-1.8826
5340	2310075C12Rik	RIKEN cDNA 2310075C12 gene	-1.88244
22206	H3102C10-3	ESTs, Weakly similar to TAC3_HUMAN Transforming acidic coiled-coil-containing protein 3 [H.sapiens]	-1.88087
13913	2010200I23Rik	RIKEN cDNA 2010200I23 gene	-1.87724
20292	E2f5	E2F transcription factor 5	-1.87491
2033	AI449310	expressed sequence AI449310	-1.87486
21222	D530020C15Rik	RIKEN cDNA D530020C15 gene	-1.87435
21022	LOC224598	similar to zinc finger protein 40	-1.87373
1870	4931421J16	hypothetical protein 4931421J16	-1.87347
506	9030401P18Rik	RIKEN cDNA 9030401P18 gene	-1.87309
16501	Gbp2	guanylate nucleotide binding protein 2	-1.87164
17324	Eif4e	eukaryotic translation initiation factor 4E	-1.87047
14610	C79747	expressed sequence C79747	-1.87001
8043	LOC230005	similar to agCP13716 [Anopheles gambiae str. PEST]	-1.86861
10820	1110013J05Rik	RIKEN cDNA 1110013J05 gene	-1.86835
18445	Gnai3	guanine nucleotide binding protein, alpha inhibiting 3	-1.86624
369	ank	progressive ankylosis	-1.86603
5052	3830421F13Rik	RIKEN cDNA 3830421F13 gene	-1.86429
2573	Fkbp9	FK506 binding protein 9	-1.86201
5766	4933417L10Rik	RIKEN cDNA 4933417L10 gene	-1.86183
19104	Tcf21	transcription factor 21	-1.86157
8838	Retired	Retired from database	-1.85899
8582	Rad21	RAD21 homolog (S. pombe)	-1.85854
7316	1810019E15Rik	RIKEN cDNA 1810019E15 gene	-1.85843
17623	0610013E23Rik	RIKEN cDNA 0610013E23 gene	-1.85788
20818	1110034C04Rik	RIKEN cDNA 1110034C04 gene	-1.85656
4436	Copeb	core promoter element binding protein	-1.85407
17409	6720457D02Rik	RIKEN cDNA 6720457D02 gene	-1.8518
20374	Stxbp3	syntaxin binding protein 3	-1.8508
3033	Anxa7	annexin A7	-1.84912
5328	D030068K09	hypothetical protein D030068K09	-1.84876
4913	2310042E05Rik	RIKEN cDNA 2310042E05 gene	-1.84835
12761	Ran	RAN, member RAS oncogene family	-1.84792
3683	C0105G10-3	ESTs, Weakly similar to A48830 probable transcription regulator NT fin12 - mouse [M.musculus]	-1.84714
4119	Hspe1	heat shock protein 1 (chaperonin 10)	-1.84689
10017	Map2k1	mitogen activated protein kinase kinase 1	-1.84557
8877	9030617O03Rik	RIKEN cDNA 9030617O03 gene	-1.84536
8763	2810429C13Rik	RIKEN cDNA 2810429C13 gene	-1.84405
12580	AA409370	expressed sequence AA409370	-1.84362
15717	Ngly1	N-glycanase 1	-1.84079
581	AI120141	expressed sequence AI120141	-1.84037
6772	Cops7a	COP9 (constitutive photomorphogenic) homolog, subunit 7a (Arabidopsis thaliana)	-1.84033
3999	D530037I19Rik	RIKEN cDNA D530037I19 gene	-1.83927
10560	Pbef-pending	pre-B-cell colony-enhancing factor	-1.83909
20819	4930421J07Rik	RIKEN cDNA 4930421J07 gene	-1.83829
6347	Chd1l	chromodomain helicase DNA binding protein 1-like	-1.83674
16687	LOC214580	similar to hypothetical protein MGC35392 [Homo sapiens]	-1.83468
9751	Ube2n	ubiquitin-conjugating enzyme E2N	-1.83466
19543	Pep4	peptidase 4	-1.83393
2408	Cycs	cytochrome c, somatic	-1.83376
4990	8030499H02Rik	RIKEN cDNA 8030499H02 gene	-1.83308
3996	C530046K17Rik	RIKEN cDNA C530046K17 gene	-1.83099
18434	Map4k3	mitogen-activated protein kinase kinase kinase kinase 3	-1.83034
20198	Cnih	cornichon homolog (Drosophila)	-1.83013
20350	LOC213048	hypothetical gene supported by BC026868	-1.82999
6422	1500005J14Rik	RIKEN cDNA 1500005J14 gene	-1.82941
8062	LOC213817	hypothetical protein LOC213817	-1.82866
10259	AV006182	expressed sequence AV006182	-1.82741
10435	Prtb	proline rich protein expressed in brain	-1.82718
6201	2610319K07Rik	RIKEN cDNA 2610319K07 gene	-1.82462
9906	Chm	choroidermia	-1.82449
16241	5730419O14Rik	RIKEN cDNA 5730419O14 gene	-1.82291
19295	Hsd3b6	hydroxysteroid dehydrogenase-6, delta<5>-3-beta	-1.82247
4158	1200015K23Rik	RIKEN cDNA 1200015K23 gene	-1.82064
13716	C0123F05-3	NA	-1.81943
3196	Elavl3	ELAV (embryonic lethal, abnormal vision, Drosophila)-like 3 (Hu antigen C)	-1.8193
16702	Snrp1c	U1 small nuclear ribonucleoprotein 1C	-1.81505
13706	Birc3	baculoviral IAP repeat-containing 3	-1.81353
341	L0048B08-3	NA	-1.81253
8926	1700108L22Rik	RIKEN cDNA 1700108L22 gene	-1.81222
4548	D16H22S680E	DNA segment, Chr 16, human D22S680E, expressed	-1.81183
5349	AW208599	expressed sequence AW208599	-1.81172
3806	LOC215449	hypothetical protein LOC215449	-1.81141
10306	2410013I23Rik	RIKEN cDNA 2410013I23 gene	-1.81139
22204	2700019D07Rik	RIKEN cDNA 2700019D07 gene	-1.80922
2289	Usp25	ubiquitin specific protease 25	-1.80907
6483	1110001M20Rik	RIKEN cDNA 1110001M20 gene	-1.80876
2037	Mgea5	meningioma expressed antigen 5 (hyaluronidase)	-1.8082
15633	Rab1	RAB1, member RAS oncogene family	-1.80755
3538	3110020O18Rik	RIKEN cDNA 3110020O18 gene	-1.80733
10882	Dnaja2	DnaJ (Hsp40) homolog, subfamily A, member 2	-1.80679
281	Ptprr	protein tyrosine phosphatase, receptor type, R	-1.80649
20438	5530400K22Rik	RIKEN cDNA 5530400K22 gene	-1.80611
6401	1190006A08Rik	RIKEN cDNA 1190006A08 gene	-1.80544
2886	2810003C17Rik	RIKEN cDNA 2810003C17 gene	-1.805
19458	Ndufc1	NADH dehydrogenase (ubiquinone) 1, subcomplex unknown, 1	-1.80446
1457	1200015A22Rik	RIKEN cDNA 1200015A22 gene	-1.80398
14582	Crot	carnitine O-octanoyltransferase	-1.80322
9605	G1rzfp-pending	g1-related zinc finger protein	-1.80302
404	AI838661	expressed sequence AI838661	-1.8028
7122	Tfpi	tissue factor pathway inhibitor	-1.79983
6312	C030027K23Rik	RIKEN cDNA C030027K23 gene	-1.79966
5904	2310014G06Rik	RIKEN cDNA 2310014G06 gene	-1.79953
26	9330175N02	hypothetical protein 9330175N02	-1.79844
4285	Mfap1	microfibrillar-associated protein 1	-1.79834
11868	2010107E04Rik	RIKEN cDNA 2010107E04 gene	-1.79741
2155	1110059G10Rik	RIKEN cDNA 1110059G10 gene	-1.79684
17169	Actr3	ARP3 actin-related protein 3 homolog (yeast)	-1.79651
2127	1500009M05Rik	RIKEN cDNA 1500009M05 gene	-1.79618
10239	Dnaja2	DnaJ (Hsp40) homolog, subfamily A, member 2	-1.79543
316	L0907F07-3	ESTs	-1.79491
11933	Idb2	inhibitor of DNA binding 2	-1.79422
3095	Uchl5	ubiquitin carboxyl-terminal esterase L5	-1.79398
19739	Hiat1	hippocampus abundant gene transcript 1	-1.79363
12377	1110068E21Rik	RIKEN cDNA 1110068E21 gene	-1.79045
1830	2810489O06Rik	RIKEN cDNA 2810489O06 gene	-1.79019
6426	Gbp3	guanylate nucleotide binding protein 3	-1.78981
764	Ogg1	8-oxoguanine DNA-glycosylase 1	-1.78772
21010	D3Ertd194e	DNA segment, Chr 3, ERATO Doi 194, expressed	-1.78718
10838	Dncic2	dynein, cytoplasmic, intermediate chain 2	-1.78629
10557	Nek6	NIMA (never in mitosis gene a)-related expressed kinase 6	-1.78483
11166	Mod1	malic enzyme, supernatant	-1.78446
17564	L0512B08-3	Mus musculus, clone MGC:40881 IMAGE:5370748, mRNA, complete cds	-1.78363
8794	C0105D10-3	NA	-1.78291
17845	Bcas2	breast carcinoma amplified sequence 2	-1.78248
8211	zfp339	zinc finger protein 339	-1.77813
888	Homer2	homer homolog 2 (Drosophila)	-1.77779
10074	Pscd3	pleckstrin homology, Sec7 and coiled/coil domains 3	-1.7776
9592	0610033L03Rik	RIKEN cDNA 0610033L03 gene	-1.77484
5472	2700082D03Rik	RIKEN cDNA 2700082D03 gene	-1.77349
8689	Dusp12	dual specificity phosphatase 12	-1.77251
7363	Atpi	ATPase inhibitor	-1.77239
20295	4921531G14Rik	RIKEN cDNA 4921531G14 gene	-1.77132
13503	Stx18	syntaxin 18	-1.77056
1002	Slc12a6	solute carrier family 12, member 6	-1.76995
19538	2610206D03Rik	RIKEN cDNA 2610206D03 gene	-1.76949
22229	H3117G10-5	NA	-1.76855
12828	H3086A09-3	ESTs, Moderately similar to sorting nexin 13 [Homo sapiens] [H.sapiens]	-1.76734
12638	Fbxw1b	F-box and WD-40 domain protein 1B	-1.76699
8253	AW549877	expressed sequence AW549877	-1.76667
11243	2310006I24Rik	RIKEN cDNA 2310006I24 gene	-1.76638
11149	2410002M20Rik	RIKEN cDNA 2410002M20 gene	-1.76631
5436	Ghitm	growth hormone inducible transmembrane protein	-1.76524
1196	6330575P11Rik	RIKEN cDNA 6330575P11 gene	-1.76383
11198	Calm1	calmodulin 1	-1.76347
8205	C0236H09-3	NA	-1.76336
746	2700038I16Rik	RIKEN cDNA 2700038I16 gene	-1.76118
1386	AW214064	expressed sequence AW214064	-1.76092
9120	Ngrn-pending	neugrin	-1.76069
9726	1300004G08Rik	RIKEN cDNA 1300004G08 gene	-1.75851
5974	2810021H22Rik	RIKEN cDNA 2810021H22 gene	-1.75826
9648	2610529I12Rik	RIKEN cDNA 2610529I12 gene	-1.75759
19523	Got1	glutamate oxaloacetate transaminase 1, soluble	-1.75739
4709	AW552317	expressed sequence AW552317	-1.7571
6313	Mapk1	mitogen activated protein kinase 1	-1.75623
1242	D10Ertd667e	DNA segment, Chr 10, ERATO Doi 667, expressed	-1.75603
18899	Usp14	ubiquitin specific protease 14	-1.75539
16071	Mrpl36	mitochondrial ribosomal protein L36	-1.75449
19758	Entpd5	ectonucleoside triphosphate diphosphohydrolase 5	-1.75287
6623	2900091E11Rik	RIKEN cDNA 2900091E11 gene	-1.75239
13366	L0006C08-3	Mus musculus, clone IMAGE:1224977, mRNA	-1.75012
5448	Ing1	inhibitor of growth family, member 1	-1.74964
5988	B4galt7	xylosylprotein beta1,4-galactosyltransferase, polypeptide 7 (galactosyltransferase I)	-1.74952
1579	Pank3	pantothenate kinase 3	-1.74866
6438	Taf7	TAF7 RNA polymerase II, TATA box binding protein (TBP)-associated factor	-1.74858
11315	1110007M04Rik	RIKEN cDNA 1110007M04 gene	-1.74632
20939	AW045245	expressed sequence AW045245	-1.74452
5136	Nrp	neuropilin	-1.74386
7974	Ywhaq	tyrosine 3-monooxygenase/tryptophan 5-monooxygenase activation protein, theta polypeptide	-1.74386
13097	4930472G13Rik	RIKEN cDNA 4930472G13 gene	-1.74147
12817	Txnrd1	thioredoxin reductase 1	-1.74037
453	Snx3	sorting nexin 3	-1.74023
252	D11Ertd603e	DNA segment, Chr 11, ERATO Doi 603, expressed	-1.74012
8241	5830443L24Rik	RIKEN cDNA 5830443L24 gene	-1.73927
8100	MGC6357	hypothetical protein MGC6357	-1.73715
7725	AU022327	expressed sequence AU022327	-1.73587
2492	Copb2	coatomer protein complex, subunit beta 2 (beta prime)	-1.73582
3003	Slc25a5	solute carrier family 25 (mitochondrial carrier; adenine nucleotide translocator), member 5	-1.73539
21770	Atp5j	ATP synthase, H+ transporting, mitochondrial F0 complex, subunit F	-1.73502
20167	Sfrs3	splicing factor, arginine/serine-rich 3 (SRp20)	-1.73196
11569	Noa36-pending	nucleolar autoantigen	-1.73145
9876	AA589382	expressed sequence AA589382	-1.73051
16318	Nfs1	nitrogen fixation gene 1 (S. cerevisiae)	-1.72825
13221	6030457N17Rik	RIKEN cDNA 6030457N17 gene	-1.72801
4701	Crsp3	cofactor required for Sp1 transcriptional activation, subunit 3	-1.72697
4006	Stk18	serine/threonine kinase 18	-1.726
770	H3059E03-3	ESTs, Moderately similar to S12207 hypothetical protein (B2 element) - mouse [M.musculus]	-1.72515
12546	LOC269424	hypothetical protein LOC269424	-1.72513
3972	Eomes	eomesodermin homolog (Xenopus laevis)	-1.72509
1855	LOC235459	similar to general transcription factor IIa, 2 (12kD subunit) [Rattus norvegicus]	-1.72437
6930	Tceb3	transcription elongation factor B (SIII), polypeptide 3	-1.72398
7081	Ocln	occludin	-1.72387
14797	Np220	nuclear protein 220	-1.72353
9359	2610307C23Rik	RIKEN cDNA 2610307C23 gene	-1.72303
16413	4930579A11Rik	RIKEN cDNA 4930579A11 gene	-1.72228
21057	Tpp2	tripeptidyl peptidase II	-1.72016
1069	Vrk2	vaccinia related kinase 2	-1.7194
13703	Mesdc2	mesoderm development candiate 2	-1.71835
4172	AW558465	expressed sequence AW558465	-1.71547
14042	St7l	suppression of tumorigenicity 7-like	-1.71434
1438	AI451877	expressed sequence AI451877	-1.714
17553	Cask	calcium/calmodulin-dependent serine protein kinase	-1.71364
9315	2810410M20Rik	RIKEN cDNA 2810410M20 gene	-1.7133
13467	Retired	Retired from database	-1.71291
19552	2310047M15Rik	RIKEN cDNA 2310047M15 gene	-1.71014
19638	Zfp216	zinc finger protein 216	-1.70983
22039	Mrpl13	mitochondrial ribosomal protein L13	-1.70731
3215	1110030J09Rik	RIKEN cDNA 1110030J09 gene	-1.70446
4016	2300006C11Rik	RIKEN cDNA 2300006C11 gene	-1.70441
12780	2310002A08Rik	RIKEN cDNA 2310002A08 gene	-1.70438
4065	Zfp54	zinc finger protein 54	-1.70367
6356	2600001M11Rik	RIKEN cDNA 2600001M11 gene	-1.7029
18885	B130015D15Rik	RIKEN cDNA B130015D15 gene	-1.70264
15398	Ppp1cb	protein phosphatase 1, catalytic subunit, beta isoform	-1.70209
18695	Snrpa1	small nuclear ribonucleoprotein polypeptide A	-1.70197
22392	Itm2b	integral membrane protein 2B	-1.70196
5399	K0412E07-3	EST	-1.70136
8504	C130008N12	hypothetical protein C130008N12	-1.70053
16538	Retired	Retired from database	-1.69961
10554	LOC210544	CG16896 gene product	-1.69878
14447	Man1a	mannosidase 1, alpha	-1.69799
22299	Mrpl20	mitochondrial ribosomal protein L20	-1.69771
13774	Slc31a1	solute carrier family 31, member 1	-1.69707
8467	Acp6	acid phosphatase 6, lysophosphatidic	-1.69598
21624	Copb1	coatomer protein complex, subunit beta 1	-1.69588
1890	Rab27a	RAB27A, member RAS oncogene family	-1.69464
1050	C86120	expressed sequence C86120	-1.69457
7108	Plac8	placenta-specific 8	-1.69347
7587	AW536160	expressed sequence AW536160	-1.69346
11581	5730438N18Rik	RIKEN cDNA 5730438N18 gene	-1.69277
2098	Sdf4	stromal cell derived factor 4	-1.69266
11133	Fmr1	fragile X mental retardation syndrome 1 homolog	-1.69229
8873	1700009P03Rik	RIKEN cDNA 1700009P03 gene	-1.69192
15592	2410018G23Rik	RIKEN cDNA 2410018G23 gene	-1.69123
19636	Actr3	ARP3 actin-related protein 3 homolog (yeast)	-1.69097
16625	4933425I22Rik	RIKEN cDNA 4933425I22 gene	-1.69056
5971	2610024N24Rik	RIKEN cDNA 2610024N24 gene	-1.68936
5856	Perq1	PERQ amino acid rich, with GYF domain 1	-1.68904
10601	6430706C13Rik	RIKEN cDNA 6430706C13 gene	-1.68814
12012	Kcnq1	potassium voltage-gated channel, subfamily Q, member 1	-1.68772
9593	Ccnc	cyclin C	-1.68656
11093	4632430A05Rik	RIKEN cDNA 4632430A05 gene	-1.68511
17715	Ada	adenosine deaminase	-1.68467
9444	Isgf3g	interferon dependent positive acting transcription factor 3 gamma	-1.6843
3466	MGC25559	hypothetical protein MGC25559	-1.68411
10577	AI481772	expressed sequence AI481772	-1.6836
4927	Cdc45l	cell division cycle 45 homolog (S. cerevisiae)-like	-1.6834
5135	2610510H01Rik	RIKEN cDNA 2610510H01 gene	-1.68298
6972	K0627D11-3	NA	-1.68247
6239	0710001C05Rik	RIKEN cDNA 0710001C05 gene	-1.68158
20387	Ddx50	DEAD/H (Asp-Glu-Ala-Asp/His) box polypeptide 50	-1.68087
12195	Pctk2	PCTAIRE-motif protein kinase 2	-1.6807
16693	3110006P09Rik	RIKEN cDNA 3110006P09 gene	-1.68018
4450	Sirt7	sirtuin 7 (silent mating type information regulation 2, homolog) 7 (S. cerevisiae)	-1.68005
560	Cxcl12	chemokine (C-X-C motif) ligand 12	-1.67857
11492	Stra13	stimulated by retinoic acid 13	-1.67849
2839	Bcap29	B-cell receptor-associated protein 29	-1.67736
14909	Deb1	differentially expressed in B16F10 1	-1.67701
9095	Mrps17	mitochondrial ribosomal protein S17	-1.67571
2915	Rad51l3	RAD51-like 3 (S. cerevisiae)	-1.67536
2925	Arhe	ras homolog gene family, member E	-1.67483
5478	1200009B18Rik	RIKEN cDNA 1200009B18 gene	-1.67446
3200	Egln3	EGL nine homolog 3 (C. elegans)	-1.67405
18616	Hrb	HIV-1 Rev binding protein	-1.6733
1358	AU014915	expressed sequence AU014915	-1.67329
3810	AI461933	expressed sequence AI461933	-1.67242
19903	2810407B07Rik	RIKEN cDNA 2810407B07 gene	-1.67228
16956	AW536563	expressed sequence AW536563	-1.67132
9638	Psma6	proteasome (prosome, macropain) subunit, alpha type 6	-1.67118
17025	N4wbp5a-pending	Nedd4 WW binding protein 5A	-1.67076
14255	2210415M20Rik	RIKEN cDNA 2210415M20 gene	-1.67024
5471	AA986712	expressed sequence AA986712	-1.67015
12636	1500004O06Rik	RIKEN cDNA 1500004O06 gene	-1.66804
10470	Etv6	ets variant gene 6 (TEL oncogene)	-1.66794
13822	J0731B07-3	ESTs	-1.66635
13208	Rbm4	RNA binding motif protein 4	-1.66358
8668	Ndufa4	NADH dehydrogenase (ubiquinone) 1 alpha subcomplex, 4	-1.66157
19340	1110003P16Rik	RIKEN cDNA 1110003P16 gene	-1.66041
20018	C730024G19Rik	RIKEN cDNA C730024G19 gene	-1.66016
5504	AA939927	expressed sequence AA939927	-1.65941
5686	Tbca	tubulin cofactor a	-1.65871
10308	Eif2b1	eukaryotic translation initiation factor 2B, subunit 1 (alpha)	-1.65727
4574	2310005N01Rik	RIKEN cDNA 2310005N01 gene	-1.65671
1465	H3059B12-3	ESTs	-1.65656
14871	D2Ertd485e	DNA segment, Chr 2, ERATO Doi 485, expressed	-1.65627
21529	Ubap1	ubiquitin-associated protein 1	-1.65589
16543	1600019D15Rik	RIKEN cDNA 1600019D15 gene	-1.65507
15537	Nup50	nucleoprotein 50	-1.65485
9067	Tm4sf8-pending	transmembrane 4 superfamily member 8	-1.65392
7591	Trpm7	transient receptor potential cation channel, subfamily M, member 7	-1.65373
20759	L0213D06-3	NA	-1.65305
3056	LOC218699	similar to CG8726 gene product	-1.65294
17333	Snx9	sorting nexin 9	-1.65277
10166	Mfap1	microfibrillar-associated protein 1	-1.64987
19914	Apg12l	autophagy 12-like (S. cerevisiae)	-1.64953
3716	Cln8	ceroid-lipofuscinosis, neuronal 8	-1.64741
18529	Cbx1	chromobox homolog 1 (Drosophila HP1 beta)	-1.647
1453	AI852426	expressed sequence AI852426	-1.6448
22201	K0433D02-3	ESTs, Weakly similar to RIKEN cDNA A930033B01 [Mus musculus] [M.musculus]	-1.64462
13621	PRUNEM1	PRUNEM1	-1.6446
2967	Slc35a1	solute carrier family 35 (CMP-sialic acid transporter), member 1	-1.64328
21869	D7Ertd743e	DNA segment, Chr 7, ERATO Doi 743, expressed	-1.64176
22208	Mccc1	methylcrotonoyl-Coenzyme A carboxylase 1 (alpha)	-1.64093
20405	H3096D06-3	ESTs, Highly similar to hypothetical protein FLJ10462 [Homo sapiens] [H.sapiens]	-1.64024
13653	Mocs2	molybdenum cofactor synthesis 2	-1.64016
8697	C87206	expressed sequence C87206	-1.63982
4477	Ppia	peptidylprolyl isomerase A	-1.63672
14147	Mcl1	myeloid cell leukemia sequence 1	-1.63617
10586	Atp5g3	ATP synthase, H+ transporting, mitochondrial F0 complex, subunit c (subunit 9), isoform 3	-1.63512
3617	C78212	expressed sequence C78212	-1.63406
3203	C230088J01Rik	RIKEN cDNA C230088J01 gene	-1.63292
833	Grl	NA	-1.63258
15431	LOC270213	similar to nonspecific lipid transfer protein precursor - rat (fragment)	-1.63146
6023	Cxcl16	Cxc chemokine ligand 16	-1.63113
3134	2310079N02Rik	RIKEN cDNA 2310079N02 gene	-1.63058
8606	1810036I24Rik	RIKEN cDNA 1810036I24 gene	-1.63052
3593	H3044G07-3	ESTs, Highly similar to S12207 hypothetical protein (B2 element) - mouse [M.musculus]	-1.63047
3377	D14Ertd581e	DNA segment, Chr 14, ERATO Doi 581, expressed	-1.62952
11774	Ptma	prothymosin alpha	-1.62801
5401	Tpp2	tripeptidyl peptidase II	-1.62796
9484	1500002I11Rik	RIKEN cDNA 1500002I11 gene	-1.62651
1820	2210008F15Rik	RIKEN cDNA 2210008F15 gene	-1.62586
13513	Igbp1	immunoglobulin (CD79A) binding protein 1	-1.62499
6924	Gtf2e1	general transcription factor II E, polypeptide 1 (alpha subunit)	-1.62492
10376	Abhd3	abhydrolase domain containing 3	-1.6248
9028	6330577E15Rik	RIKEN cDNA 6330577E15 gene	-1.62392
13927	2810012K13Rik	RIKEN cDNA 2810012K13 gene	-1.62366
7808	1810011E08Rik	RIKEN cDNA 1810011E08 gene	-1.62167
12572	Fabp5	fatty acid binding protein 5, epidermal	-1.62059
20865	C0111C02-3	Mus musculus, Similar to F-box and leucine-rich repeat protein 5, clone IMAGE:3989687, mRNA	-1.61943
4683	Ptk9	PTK9 protein tyrosine kinase 9	-1.61855
12841	Plekha3	pleckstrin homology domain-containing, family A (phosphoinositide binding specific) member 3	-1.61848
6576	2600011I06Rik	NA	-1.61787
2224	AU022521	expressed sequence AU022521	-1.61708
5249	1700013H19Rik	RIKEN cDNA 1700013H19 gene	-1.61592
1904	C0667G06-3	NA	-1.61589
15580	Calml4	calmodulin-like 4	-1.61568
13398	Pank4	pantothenate kinase 4	-1.61426
5431	LOC216024	similar to heterogeneous nuclear ribonucleoprotein H3, isoform a [Homo sapiens]	-1.61388
2767	C0921H04-3	NA	-1.6138
1184	L0304D03-3	ESTs, Moderately similar to RIKEN cDNA 5730493B19 [Mus musculus] [M.musculus]	-1.61352
4890	2310016C19Rik	RIKEN cDNA 2310016C19 gene	-1.61331
16922	Retired	Retired from database	-1.61243
3740	1810036L03Rik	RIKEN cDNA 1810036L03 gene	-1.61148
11516	H3105E02-3	ESTs	-1.6113
15197	1700003F10Rik	RIKEN cDNA 1700003F10 gene	-1.61087
5336	H3053G04-3	ESTs, Moderately similar to phosphatidylinositol-3 phosphate 3-phosphatase adaptor subunit; KIAA1682 protein; 3-phosphatase adapter subunit [Homo sapiens] [H.sapiens]	-1.61057
8473	BC004835	cDNA sequence BC004835	-1.61018
2637	MGC18745	hypothetical protein MGC18745	-1.60981
2631	G0113D03-3	NA	-1.60956
19191	2810407E01Rik	RIKEN cDNA 2810407E01 gene	-1.6094
14353	2810442I22Rik	RIKEN cDNA 2810442I22 gene	-1.60852
5063	AI847218	expressed sequence AI847218	-1.60768
4191	D5Ertd679e	DNA segment, Chr 5, ERATO Doi 679, expressed	-1.60748
5606	Atp5k	ATP synthase, H+ transporting, mitochondrial F1F0 complex, subunit e	-1.60736
4344	Pgrmc1	progesterone receptor membrane component 1	-1.60714
15503	5730552M22Rik	RIKEN cDNA 5730552M22 gene	-1.60632
17019	1300003B13Rik	RIKEN cDNA 1300003B13 gene	-1.60594
13196	1810030A06Rik	RIKEN cDNA 1810030A06 gene	-1.60518
19748	2310066K23Rik	RIKEN cDNA 2310066K23 gene	-1.60448
7287	C0637C02-3	NA	-1.60444
4085	D7Rp2e	DNA segment, Chr 7, Roswell Park 2 complex, expressed	-1.60175
20165	Cog8	component of oligomeric golgi complex 8	-1.60109
20187	Rab5a	NA	-1.60077
10207	9430077D24Rik	RIKEN cDNA 9430077D24 gene	-1.60008
19242	MGC47508	hypothetical protein MGC47508	-1.59974
16792	4631422O05Rik	RIKEN cDNA 4631422O05 gene	-1.59897
1920	C0909C09-3	ESTs	-1.59887
22133	C0845C02-3	Mus musculus, clone IMAGE:4021027, mRNA	-1.59868
7617	Igf2r	insulin-like growth factor 2 receptor	-1.59867
17926	Perp-pending	p53 apoptosis effector related to Pmp22	-1.59847
2506	4930512K19Rik	RIKEN cDNA 4930512K19 gene	-1.59802
15909	9130410M22Rik	RIKEN cDNA 9130410M22 gene	-1.59712
2147	D0H8S2298E	DNA segment, Human S2298E	-1.59571
19536	2010003I05Rik	RIKEN cDNA 2010003I05 gene	-1.59566
12736	2900042B11Rik	RIKEN cDNA 2900042B11 gene	-1.59487
20456	1110063B05Rik	RIKEN cDNA 1110063B05 gene	-1.59389
432	Basp1	brain abundant, membrane attached signal protein 1	-1.59326
2736	C0937G09-3	NA	-1.59275
21884	Timm44	translocator of inner mitochondrial membrane 44	-1.59174
19263	Cul4a	cullin 4A	-1.59124
6584	K0132H04-3	EST	-1.59067
3685	Mx2	myxovirus (influenza virus) resistance 2	-1.59062
16389	Ykt6-pending	prenylated SNARE protein	-1.5906
17231	2810465O16Rik	RIKEN cDNA 2810465O16 gene	-1.59048
17180	Atp5l	ATP synthase, H+ transporting, mitochondrial F0 complex, subunit g	-1.58996
19173	Rbx1	ring-box 1	-1.58744
1720	Kif5b	kinesin family member 5B	-1.58729
3020	Lepr	leptin receptor	-1.58693
3958	Set	SET translocation	-1.58615
13412	D3Ucla1	DNA segment, Chr 3, University of California at Los Angeles 1	-1.58576
493	Spag9	sperm associated antigen 9	-1.58355
17870	Osbpl1a	oxysterol binding protein-like 1A	-1.58316
12331	2310051E17Rik	RIKEN cDNA 2310051E17 gene	-1.58284
2129	LOC263303	similar to ATP synthase, H+ transporting, mitochondrial F0 complex, subunit b, isoform 1 [Mus musculus]	-1.58283
1441	D1Ertd622e	DNA segment, Chr 1, ERATO Doi 622, expressed	-1.58159
14227	Vps35	vacuolar protein sorting 35	-1.58116
22050	C0117D12-3	ESTs	-1.5807
9683	2810407E01Rik	RIKEN cDNA 2810407E01 gene	-1.58065
20013	Yme1l1	YME1-like 1 (S. cerevisiae)	-1.58011
16981	Ada	adenosine deaminase	-1.57918
20520	AI838057	expressed sequence AI838057	-1.57803
3384	Ndufc1	NADH dehydrogenase (ubiquinone) 1, subcomplex unknown, 1	-1.57725
6270	Suclg1	succinate-CoA ligase, GDP-forming, alpha subunit	-1.5761
19962	2610318G18Rik	RIKEN cDNA 2610318G18 gene	-1.57602
9949	Aldh9a1	aldehyde dehydrogenase 9, subfamily A1	-1.57474
5940	1700009P13Rik	RIKEN cDNA 1700009P13 gene	-1.57454
1030	AL022848	expressed sequence AL022848	-1.57421
21680	Txnl	thioredoxin-like	-1.5742
10087	Axot	axotrophin	-1.57413
18522	Nutf2	nuclear transport factor 2	-1.574
15268	Cacybp	calcyclin binding protein	-1.57359
13343	Esrra	estrogen related receptor, alpha	-1.57319
7038	E130307D12	hypothetical protein E130307D12	-1.57305
21378	Sc5d	sterol-C5-desaturase (fungal ERG3, delta-5-desaturase) homolog (S. cerevisae)	-1.57291
7309	Yap	yes-associated protein	-1.57099
7153	Arpc5	actin related protein 2/3 complex, subunit 5	-1.57091
5927	Itpr1	inositol 1,4,5-triphosphate receptor 1	-1.57083
1640	1110005A23Rik	RIKEN cDNA 1110005A23 gene	-1.56864
3468	Ppp3cb	protein phosphatase 3, catalytic subunit, beta isoform	-1.56826
6704	E430029F06	hypothetical protein E430029F06	-1.56784
2273	2810038K19Rik	RIKEN cDNA 2810038K19 gene	-1.56737
6562	Hivep2	human immunodeficiency virus type I enhancer binding protein 2	-1.56552
16276	Clk4	CDC like kinase 4	-1.56548
3507	Slmap	sarcolemma associated protein	-1.56502
786	D12Wsu95e	DNA segment, Chr 12, Wayne State University 95, expressed	-1.56465
13019	G4-1-pending	phosphatase subunit gene g4-1	-1.56452
18356	H2-T23	histocompatibility 2, T region locus 23	-1.56426
8613	Rpe	ribulose-5-phosphate-3-epimerase	-1.56391
7145	L0840G11-3	ESTs, Highly similar to S12207 hypothetical protein (B2 element) - mouse [M.musculus]	-1.56368
5446	AI447817	expressed sequence AI447817	-1.56353
3241	Mkks	McKusick-Kaufman syndrome protein	-1.5628
894	3110003A17Rik	RIKEN cDNA 3110003A17 gene	-1.56273
1643	Tm4sf7	transmembrane 4 superfamily member 7	-1.56207
1179	Tuba1	tubulin, alpha 1	-1.56
13174	Mak3p	Mak3p homolog (S. cerevisiae)	-1.55981
7208	Dnm1l	dynamin 1-like	-1.55977
2549	0610009I22Rik	RIKEN cDNA 0610009I22 gene	-1.5596
3622	H3049H01-3	NA	-1.55939
6543	J0908E08-3	Mus musculus, Similar to ATP-dependent, RNA helicase, clone MGC:28028 IMAGE:3662249, mRNA, complete cds	-1.55912
5558	Adprh	ADP-ribosylarginine hydrolase	-1.55847
16739	J0423G03-3	Mus musculus, clone IMAGE:5322051, mRNA	-1.55735
6465	Pex13	peroxisomal biogenesis factor 13	-1.55669
21861	C0941G08-3	NA	-1.55668
3557	2010003B14Rik	RIKEN cDNA 2010003B14 gene	-1.55508
7618	LOC235497	similar to hypothetical protein BC018147 [Homo sapiens]	-1.55428
7588	9230102N17Rik	RIKEN cDNA 9230102N17 gene	-1.55262
9891	0610041E09Rik	RIKEN cDNA 0610041E09 gene	-1.5517
5732	Cdk4	cyclin-dependent kinase 4	-1.5513
2547	2310004I24Rik	RIKEN cDNA 2310004I24 gene	-1.55019
8301	LOC228764	similar to p47 protein [Rattus norvegicus]	-1.55009
705	C0907H02-3	ESTs	-1.54919
8859	AI838773	expressed sequence AI838773	-1.54777
1941	Fh1	fumarate hydratase 1	-1.54762
19370	1810014B01Rik	RIKEN cDNA 1810014B01 gene	-1.5476
14030	Opa1	optic atrophy 1 homolog (human)	-1.54546
16089	Pias1	protein inhibitor of activated STAT 1	-1.5454
19783	AI644496	expressed sequence AI644496	-1.54488
2895	1110020J08Rik	RIKEN cDNA 1110020J08 gene	-1.54411
12979	2610528O22Rik	RIKEN cDNA 2610528O22 gene	-1.54224
18766	1810055E12Rik	RIKEN cDNA 1810055E12 gene	-1.54169
2964	Amfr	autocrine motility factor receptor	-1.54168
3934	1700069O15Rik	RIKEN cDNA 1700069O15 gene	-1.5415
20235	Gtl3	gene trap locus 3	-1.54079
11356	Gstp2	glutathione S-transferase, pi 2	-1.54048
6529	Nme4	expressed in non-metastatic cells 4, protein	-1.5403
2567	Tulp3	tubby-like protein 3	-1.54015
14037	Pi4k2b-pending	phosphatidylinositol 4-kinase type 2 beta	-1.54014
13195	D4Ertd765e	DNA segment, Chr 4, ERATO Doi 765, expressed	-1.53998
8985	2810002P21Rik	RIKEN cDNA 2810002P21 gene	-1.53949
7726	Ubl1	ubiquitin-like 1	-1.53947
3851	AI840044	expressed sequence AI840044	-1.53777
22043	1110025H10Rik	RIKEN cDNA 1110025H10 gene	-1.53679
2034	Tceb1l	transcription elongation factor B (SIII), polypeptide 1 (15 kDa),-like	-1.53503
9382	Ddt	D-dopachrome tautomerase	-1.5343
15494	Fhl2	four and a half LIM domains 2	-1.53421
2544	2210022N24Rik	RIKEN cDNA 2210022N24 gene	-1.53399
21952	0610013I17Rik	RIKEN cDNA 0610013I17 gene	-1.53399
9786	2310047O13Rik	RIKEN cDNA 2310047O13 gene	-1.53365
5476	Top2b	topoisomerase (DNA) II beta	-1.53352
5038	Spnr	spermatid perinuclear RNA binding protein	-1.53348
17355	2010012D11Rik	RIKEN cDNA 2010012D11 gene	-1.53343
6646	Eif1a	eukaryotic translation initiation factor 1A	-1.53297
15017	AW538011	expressed sequence AW538011	-1.53244
7756	Sep15-pending	selenoprotein	-1.5296
22108	Smarca5	SWI/SNF related, matrix associated, actin dependent regulator of chromatin, subfamily a, member 5	-1.52908
7608	9930021J03Rik	RIKEN cDNA 9930021J03 gene	-1.52852
7614	Pdcd5	programmed cell death 5	-1.52831
15566	5430419M09Rik	RIKEN cDNA 5430419M09 gene	-1.52806
20160	5031439A09Rik	RIKEN cDNA 5031439A09 gene	-1.52762
18100	1810003N24Rik	RIKEN cDNA 1810003N24 gene	-1.5276
7516	2510048K03Rik	RIKEN cDNA 2510048K03 gene	-1.52744
8979	Ghitm	growth hormone inducible transmembrane protein	-1.52496
5926	D1Ertd53e	DNA segment, Chr 1, ERATO Doi 53, expressed	-1.52484
4664	Gsta4	glutathione S-transferase, alpha 4	-1.52445
19965	AU014988	expressed sequence AU014988	-1.52418
12463	1700017F11Rik	RIKEN cDNA 1700017F11 gene	-1.52367
11040	3300002K07Rik	RIKEN cDNA 3300002K07 gene	-1.5225
17762	Sui1-rs1	suppressor of initiator codon mutations, related sequence 1 (S. cerevisiae)	-1.52234
11046	2010002E04Rik	RIKEN cDNA 2010002E04 gene	-1.52231
4503	Mtch2-pending	mitochondrial carrier homolog 2	-1.52149
8757	Vig1-pending	viral hemorrhagic septicemia virus(VHSV) induced gene 1	-1.52055
19427	2310047C21Rik	RIKEN cDNA 2310047C21 gene	-1.52018
2638	C77823	expressed sequence C77823	-1.52011
1691	Grl	NA	-1.51957
17727	Hmgcr	3-hydroxy-3-methylglutaryl-Coenzyme A reductase	-1.51954
1814	Lama5	laminin, alpha 5	-1.5195
12927	Etfa	electron transferring flavoprotein, alpha polypeptide	-1.51813
5262	C76435	expressed sequence C76435	-1.51803
17158	2610034N03Rik	RIKEN cDNA 2610034N03 gene	-1.5156
16532	Rnf4	ring finger protein 4	-1.51448
3179	F3	coagulation factor III	-1.5129
8824	Psmd5	proteasome (prosome, macropain) 26S subunit, non-ATPase, 5	-1.51252
8303	Ednrb	endothelin receptor type B	-1.51239
4237	C0896F08-3	NA	-1.51205
15713	Gosr2	golgi SNAP receptor complex member 2	-1.51142
16973	K0428F12-3	NA	-1.51012
2416	4933405K01Rik	RIKEN cDNA 4933405K01 gene	-1.51009
1660	AU024130	expressed sequence AU024130	-1.50986
11467	Zfp62	zinc finger protein 62	-1.50955
15291	2610528A15Rik	RIKEN cDNA 2610528A15 gene	-1.50772
10615	MGC28972	hypothetical protein MGC28972	-1.50757
14036	LOC214489	hypothetical gene supported by BC003965	-1.5075
15464	D17Ertd315e	DNA segment, Chr 17, ERATO Doi 315, expressed	-1.50591
1396	6720435I21Rik	RIKEN cDNA 6720435I21 gene	-1.50322
20076	AI854900	expressed sequence AI854900	-1.50194
13854	Slc2a2	solute carrier family 2 (facilitated glucose transporter), member 2	-1.50178
18226	Pdcd8	programmed cell death 8	-1.4996
5114	L0601C08-3	NA	-1.49946
12028	Sdcbp	syndecan binding protein	-1.49901
3546	H3123F02-3	ESTs, Moderately similar to tuberous sclerosis 1 [Mus musculus] [M.musculus]	-1.49799
5496	Tyms	thymidylate synthase	-1.49724
12904	1190006E07Rik	RIKEN cDNA 1190006E07 gene	-1.49722
17664	C0283C09-3	ESTs, Weakly similar to down-regulated by Ctnnb1, a [Mus musculus] [M.musculus]	-1.4961
12527	Ars2-pending	arsenate resistance protein 2	-1.49602
9328	4921505F14Rik	RIKEN cDNA 4921505F14 gene	-1.49579
11919	D9Ertd85e	DNA segment, Chr 9, ERATO Doi 85, expressed	-1.49408
8574	C0154D04-3	ESTs	-1.49407
13935	1810015H18Rik	RIKEN cDNA 1810015H18 gene	-1.49403
2091	J0736H04-3	ESTs	-1.49391
2160	2810411E22Rik	RIKEN cDNA 2810411E22 gene	-1.49354
9384	2410004M09Rik	RIKEN cDNA 2410004M09 gene	-1.49339
20385	LOC218885	similar to hypothetical protein BC008322	-1.49325
18787	Crry	complement receptor related protein	-1.493
10681	AA589396	expressed sequence AA589396	-1.49285
4330	C85251	expressed sequence C85251	-1.49246
14693	L0603F12-3	NA	-1.49237
5324	2610033K01Rik	RIKEN cDNA 2610033K01 gene	-1.49227
8435	2810489L22Rik	RIKEN cDNA 2810489L22 gene	-1.49223
7380	Psmc4	proteasome (prosome, macropain) 26S subunit, ATPase, 4	-1.49156
11855	AW413330	expressed sequence AW413330	-1.49155
13677	Col14a1	procollagen, type XIV, alpha 1	-1.48985
11763	Man2a1	mannosidase 2, alpha 1	-1.48935
1706	L0939C11-3	ESTs	-1.48878
12936	Anxa3	annexin A3	-1.48823
21955	MGC37347	hypothetical protein MGC37347	-1.48791
11746	Cd53	CD53 antigen	-1.48787
5100	0610041L09Rik	RIKEN cDNA 0610041L09 gene	-1.48749
19542	Facl5	fatty acid Coenzyme A ligase, long chain 5	-1.48694
2316	Efna1	ephrin A1	-1.48668
17810	Mtch2-pending	mitochondrial carrier homolog 2	-1.48642
11743	3110001D03Rik	RIKEN cDNA 3110001D03 gene	-1.4862
10243	Cyt19-pending	methyltransferase Cyt19	-1.48617
5184	Stam	signal transducing adaptor molecule (SH3 domain and ITAM motif) 1	-1.48491
3506	H3087D07-3	ESTs	-1.48434
21549	Scr59-pending	serine-rich spermatocytes and round spermatid protein	-1.48369
18326	1110003M08Rik	RIKEN cDNA 1110003M08 gene	-1.48346
20446	J0444G12-3	ESTs, Moderately similar to S12207 hypothetical protein (B2 element) - mouse [M.musculus]	-1.48257
7136	C0003E03-3	NA	-1.48143
21089	Hint	histidine triad nucleotide binding protein	-1.48113
5597	Rnf7	ring finger protein 7	-1.48103
14545	H3143H01-3	ESTs	-1.48047
1146	Dlgh1	discs, large homolog 1 (Drosophila)	-1.47945
12980	6330414K01	NA	-1.47812
7390	Rxrip110	retinoid X receptor interacting protein 110	-1.47733
5878	Glrx1	glutaredoxin 1 (thioltransferase)	-1.47693
3046	C0226H10-3	NA	-1.47619
13324	LOC231097	similar to Sodium-dependent multivitamin transporter (Na(+)-dependent multivitamin transporter)	-1.47588
6931	Ipp	IAP promoted placental gene	-1.47529
3586	Ubl4	ubiquitin-like 4	-1.47506
2906	Mtmr7	myotubularin related protein 7	-1.47491
5402	1600012H06Rik	RIKEN cDNA 1600012H06 gene	-1.47339
13298	AA959454	expressed sequence AA959454	-1.47321
7269	Wasl	Wiskott-Aldrich syndrome-like (human)	-1.47302
10398	2010321M09Rik	RIKEN cDNA 2010321M09 gene	-1.47302
13180	2400001E08Rik	RIKEN cDNA 2400001E08 gene	-1.47257
3598	C0181H05-3	NA	-1.472
9953	H3144B04-5	NA	-1.47194
1922	Ensa	endosulfine alpha	-1.47034
17619	Galnt2	UDP-N-acetyl-alpha-D-galactosamine:polypeptide N-acetylgalactosaminyltransferase 2	-1.46856
881	2310057G13Rik	RIKEN cDNA 2310057G13 gene	-1.46791
3938	K0127G03-3	ESTs	-1.46694
9901	Twg-pending	twisted gastrulation protein	-1.46625
6818	Cfl2	cofilin 2, muscle	-1.46452
20177	Cdc37l	cell division cycle 37 homolog (S. cerevisiae)-like	-1.46431
2041	Pmcf-pending	potassium channel modulatory factor	-1.46278
10571	Eif2b1	eukaryotic translation initiation factor 2B, subunit 1 (alpha)	-1.46218
8001	6030436C20Rik	RIKEN cDNA 6030436C20 gene	-1.46217
667	1200009D07Rik	RIKEN cDNA 1200009D07 gene	-1.46114
12963	Mre11a	meiotic recombination 11 homolog A (S. cerevisiae)	-1.46065
2971	Ppp1r12a	protein phosphatase 1, regulatory (inhibitor) subunit 12A	-1.45797
17173	K0536A11-3	Mus musculus, clone IMAGE:4011746, mRNA	-1.45742
8645	1010001J06Rik	RIKEN cDNA 1010001J06 gene	-1.45739
8567	L0296D02-3	Mus musculus, clone IMAGE:4924122, mRNA	-1.45691
15074	1810015C04Rik	RIKEN cDNA 1810015C04 gene	-1.45657
6979	C87298	expressed sequence C87298	-1.45616
5176	Scamp1	secretory carrier membrane protein 1	-1.45539
2507	Mrpl45	mitochondrial ribosomal protein L45	-1.45441
3467	6430549H08Rik	RIKEN cDNA 6430549H08 gene	-1.4541
1284	5033413A03Rik	RIKEN cDNA 5033413A03 gene	-1.45383
14524	5430427P18Rik	RIKEN cDNA 5430427P18 gene	-1.4533
18880	AW049765	expressed sequence AW049765	-1.45255
6591	C0354D05-3	Mus musculus adult male cecum cDNA, RIKEN full-length enriched library, clone:9130026D18:syntrophin associated serine/threonine kinase, full insert sequence	-1.45239
3894	Ssh3bp1	spectrin SH3 domain binding protein 1	-1.45076
15271	Jtb	jumping translocation breakpoint	-1.45057
8823	L0076C05-3	Mus musculus, clone IMAGE:5025837, mRNA	-1.45022
4128	AI646570	expressed sequence AI646570	-1.44987
3695	AI449062	expressed sequence AI449062	-1.44969
2120	H3094G06-3	EST, Weakly similar to S12207 hypothetical protein (B2 element) - mouse [M.musculus]	-1.44885
5489	Akr1b3	aldo-keto reductase family 1, member B3 (aldose reductase)	-1.44874
17103	1300003P13Rik	RIKEN cDNA 1300003P13 gene	-1.44795
18909	D7Ertd784e	DNA segment, Chr 7, ERATO Doi 784, expressed	-1.44575
12436	1110013B16Rik	RIKEN cDNA 1110013B16 gene	-1.44496
11753	L0540D06-3	NA	-1.44365
20654	Ian4	immune associated nucleotide 4	-1.44362
13634	Cox6c	cytochrome c oxidase, subunit VIc	-1.44354
7157	LOC217356	similar to EVIN2 [Homo sapiens]	-1.44343
15108	Stx12	syntaxin 12	-1.44326
10301	Stk12	serine/threonine kinase 12	-1.44306
6365	Dctn3	dynactin 3	-1.44211
3860	Calr4	calreticulin 4	-1.44154
2851	Hs1bp1	HS1 binding protein	-1.44145
3709	1200013F24Rik	RIKEN cDNA 1200013F24 gene	-1.4412
9700	1200003G01Rik	RIKEN cDNA 1200003G01 gene	-1.44069
4434	Bcat1	branched chain aminotransferase 1, cytosolic	-1.43884
9612	2810422J05Rik	RIKEN cDNA 2810422J05 gene	-1.43846
7239	C0895E01-3	ESTs, Highly similar to TDP2_MOUSE Transcription factor DP-2 (E2F dimerization partner 2) (DP-3) [M.musculus]	-1.43797
4750	2310009B15Rik	RIKEN cDNA 2310009B15 gene	-1.43756
12802	LOC224912	hypothetical gene supported by BC024462; BC024462; BC024462; BC024462; BC024462; BC024462	-1.43751
10334	C0317A07-3	EST	-1.4366
6437	Nap1l4	nucleosome assembly protein 1-like 4	-1.43659
4711	Mic2l1	MIC2 (monoclonal Imperial Cancer Research Fund 2)-like 1	-1.43635
5028	Polb	polymerase (DNA directed), beta	-1.43577
3497	D730049P16Rik	RIKEN cDNA D730049P16 gene	-1.43523
5990	4631402G10Rik	RIKEN cDNA 4631402G10 gene	-1.43512
14243	C80633	expressed sequence C80633	-1.43463
14712	Erbb2ip	Erbb2 interacting protein	-1.43362
3332	Tep1	telomerase associated protein 1	-1.43339
1954	Ha1r-pending	Hoxa1 regulated gene	-1.43331
4885	L0704B09-3	NA	-1.43284
13274	Eef1a1	eukaryotic translation elongation factor 1 alpha 1	-1.43272
3295	H3003E05-5	NA	-1.4303
5628	2410141K03Rik	RIKEN cDNA 2410141K03 gene	-1.42999
4141	C0333A04-3	Mus musculus, clone IMAGE:5345159, mRNA	-1.42822
10587	2010002H18Rik	NA	-1.42744
17683	G3bp-pending	Ras-GTPase-activating protein SH3-domain binding protein	-1.42665
6715	Mtmr3	myotubularin related protein 3	-1.42581
7382	Dclre1b	DNA cross-link repair 1B, PSO2 homolog (S. cerevisiae)	-1.42561
2924	2810004D21Rik	RIKEN cDNA 2810004D21 gene	-1.42554
768	C0941C05-3	ESTs	-1.42534
22400	P4ha1	procollagen-proline, 2-oxoglutarate 4-dioxygenase (proline 4-hydroxylase), alpha 1 polypeptide	-1.42496
2396	Mrpl39	mitochondrial ribosomal protein L39	-1.42405
9923	Nufip1	nuclear fragile X mental retardation protein interacting protein	-1.42285
3236	Sec61a2-pending	SEC61, alpha subunit 2 (S. cerevisiae)	-1.42187
11476	Mthfd1	methylenetetrahydrofolate dehydrogenase (NADP+ dependent), methenyltetrahydrofolate cyclohydrolase, formyltetrahydrofolate synthase	-1.42072
3087	MGC11742	hypothetical protein MGC11742	-1.42046
22169	Nudel-pending	nuclear distribution gene E-like	-1.42039
17648	4930550B20Rik	RIKEN cDNA 4930550B20 gene	-1.42001
2119	AI649009	expressed sequence AI649009	-1.41865
6815	1200009D07Rik	RIKEN cDNA 1200009D07 gene	-1.41845
1431	AI553587	expressed sequence AI553587	-1.41832
4003	Limk1	LIM-domain containing, protein kinase	-1.41795
22160	Polr2e	polymerase (RNA) II (DNA directed) polypeptide E (25kDa)	-1.41749
3732	1500015N03Rik	RIKEN cDNA 1500015N03 gene	-1.41711
8101	9130002C22Rik	RIKEN cDNA 9130002C22 gene	-1.41698
18252	2810039M17Rik	RIKEN cDNA 2810039M17 gene	-1.41679
14349	1110007L15Rik	RIKEN cDNA 1110007L15 gene	-1.41633
20663	3110080J08Rik	RIKEN cDNA 3110080J08 gene	-1.41566
17640	1110020G09Rik	RIKEN cDNA 1110020G09 gene	-1.41513
21131	Hrasls3	HRAS like suppressor 3	-1.41443
2550	H3f3b	H3 histone, family 3B	-1.41422
6126	LOC216624	similar to adipocyte-specific protein 4 [Mus musculus]	-1.41409
12718	C0925F02-3	ESTs, Weakly similar to T42702 hypothetical protein DKFZp434F117.1 - human (fragment) [H.sapiens]	-1.41398
13308	5230400G24Rik	RIKEN cDNA 5230400G24 gene	-1.41388
4570	C0904G07-3	ESTs	-1.41228
9279	Hmgn2	high mobility group nucleosomal binding domain 2	-1.41224
11654	Sdh1	sorbitol dehydrogenase 1	-1.41045
19247	1100001J08Rik	RIKEN cDNA 1100001J08 gene	-1.40941
9776	Apacd-pending	ATP binding protein associated with cell differentiation	-1.40826
12163	4930469P12Rik	RIKEN cDNA 4930469P12 gene	-1.40809
2489	9630046K23Rik	RIKEN cDNA 9630046K23 gene	-1.40808
4627	H3146E03-3	ESTs	-1.406
19527	8430420C20Rik	RIKEN cDNA 8430420C20 gene	-1.40571
14080	2700097O09Rik	RIKEN cDNA 2700097O09 gene	-1.40561
20287	C81354	expressed sequence C81354	-1.40503
11466	Dpp4	dipeptidylpeptidase 4	-1.4045
15021	B830026H24Rik	RIKEN cDNA B830026H24 gene	-1.40425
20630	Cltb	clathrin, light polypeptide (Lcb)	-1.40411
807	Mapkbp1	mitogen activated protein kinase binding proten 1	-1.40327
15988	LOC235626	hypothetical protein LOC235626	-1.40257
15952	Pdgfa	platelet derived growth factor, alpha	-1.40222
1254	Amacr	alpha-methylacyl-CoA racemase	-1.40198
2313	Jak2	Janus kinase 2	-1.40149
15058	D7Ertd304e	DNA segment, Chr 7, ERATO Doi 304, expressed	-1.40129
5658	LOC208606	similar to hypothetical protein FLJ11021 similar to splicing factor, argini [Homo sapiens]	-1.40084
5604	L0818G03-3	ESTs	-1.40017
3647	AI852450	expressed sequence AI852450	-1.3987
6076	K0446E11-3	ESTs	-1.39867
5852	Unc84a	unc-84 homolog A (C. elegans)	-1.39858
6	2210417O06Rik	RIKEN cDNA 2210417O06 gene	-1.39806
5396	9930107J06	hypothetical protein 9930107J06	-1.39802
2335	H3095A03-3	ESTs, Weakly similar to RIKEN cDNA 5730493B19 [Mus musculus] [M.musculus]	-1.39665
2732	H3057F07-3	ESTs	-1.39583
850	L0948B08-3	ESTs, Weakly similar to RIKEN cDNA 5730493B19 [Mus musculus] [M.musculus]	-1.39507

## Sheet: 24h UPs
Agilent Feature Number	Gene Name	Description	fold change
2910	LOC234574	LOC234574	6.56078
19680	Mt1	metallothionein 1	4.18289
17742	Des	desmin	3.89544
13663	LOC239110	similar to hypothetical protein FLJ11045 [Homo sapiens]	3.8792
12152	L0529D08-3	ESTs	3.68693
13864	Eef2	eukaryotic translation elongation factor 2	3.57182
16289	D11Ertd707e	DNA segment, Chr 11, ERATO Doi 707, expressed	3.5154
21830	Fkbp5	FK506 binding protein 5	3.5085
13796	Pck1	phosphoenolpyruvate carboxykinase 1, cytosolic	3.09167
10172	H3130B05-3	Mus musculus, Similar to gem (nuclear organelle) associated protein 4, clone MGC:28146 IMAGE:3982927, mRNA, complete cds	3.06072
13165	A030003E17Rik	RIKEN cDNA A030003E17 gene	3.038
3283	Eef2	eukaryotic translation elongation factor 2	3.01889
10636	Osp94	osmotic stress protein 94 kDa	3.00101
18696	L0915D05-3	ESTs	2.98454
15554	Timp4	tissue inhibitor of metalloproteinase 4	2.9516
18182	C0201D03-3	ESTs	2.94596
6357	C0913B09-3	NA	2.88166
21618	C0934B02-3	ESTs, Weakly similar to S12207 hypothetical protein (B2 element) - mouse [M.musculus]	2.87776
9343	H3147G09-3	ESTs, Weakly similar to Friend virus susceptibility 4 [Mus musculus] [M.musculus]	2.82681
16023	K0416A03-3	NA	2.80058
14508	Mrps18a	mitochondrial ribosomal protein S18A	2.76593
13241	Laf4l	lymphoid nuclear protein related to AF4-like	2.75045
13476	Gilz	glucocorticoid-induced leucine zipper	2.74135
14108	Lamc1	laminin, gamma 1	2.74027
3726	L0545A02-3	ESTs	2.73934
7829	K0431F09-3	NA	2.73599
11700	Ddx6	DEAD/H (Asp-Glu-Ala-Asp/His) box polypeptide 6	2.72123
17815	4632409L19Rik	RIKEN cDNA 4632409L19 gene	2.71015
13657	C79743	expressed sequence C79743	2.67937
3608	K0202G04-3	NA	2.67156
15407	K0423H09-3	ESTs	2.66356
19055	D9Ertd115e	DNA segment, Chr 9, ERATO Doi 115, expressed	2.65085
19282	H3113G04-3	ESTs	2.64106
18811	4432411E13Rik	RIKEN cDNA 4432411E13 gene	2.63121
1974	H3098H03-5	ESTs	2.62377
7198	0610039C21Rik	RIKEN cDNA 0610039C21 gene	2.60062
21550	Dusp9	dual specificity phosphatase 9	2.57902
18233	A430101B06Rik	NA	2.55902
11621	Facl5	fatty acid Coenzyme A ligase, long chain 5	2.54638
8762	C0453F11-3	NA	2.53299
11706	L0701A07-3	NA	2.52369
20414	Mtl5	metallothionein-like 5, testis-specific (tesmin)	2.5132
4526	U48866.1	NA	2.48787
16562	Loxl2	lysyl oxidase-like 2	2.47417
3045	1110004O12Rik	RIKEN cDNA 1110004O12 gene	2.47373
13361	K0403C02-3	ESTs, Weakly similar to protocadherin 10; OL-protocadherin [Mus musculus] [M.musculus]	2.46121
11661	K0231C08-3	ESTs	2.45524
11107	K0309E01-3	ESTs	2.44743
21882	2900076A13Rik	RIKEN cDNA 2900076A13 gene	2.43934
15908	1810074H01Rik	RIKEN cDNA 1810074H01 gene	2.42798
19564	Pdk4	pyruvate dehydrogenase kinase, isoenzyme 4	2.41962
18814	H3061D09-3	ESTs	2.41289
1537	H3039D09-3	ESTs	2.4126
11764	K0630G03-3	ESTs	2.41047
14275	C79709	expressed sequence C79709	2.40947
5648	C0245H01-3	ESTs	2.40432
5892	Edar	ectodysplasin-A receptor	2.39358
5102	L0519E06-3	ESTs	2.38633
21246	H3064H01-3	ESTs	2.3738
8389	AU045843	expressed sequence AU045843	2.37084
4984	K0441H12-3	ESTs	2.35863
16256	C0147A07-3	ESTs	2.35196
6329	H3072A11-3	ESTs	2.34247
21204	Erbb3	v-erb-b2 erythroblastic leukemia viral oncogene homolog 3 (avian)	2.34127
12002	C0294B07-3	ESTs	2.33802
5900	8430419L09Rik	RIKEN cDNA 8430419L09 gene	2.33124
7025	Tnc	tenascin C	2.32247
11500	Gata4	GATA binding protein 4	2.31643
9388	1500011J06Rik	RIKEN cDNA 1500011J06 gene	2.3066
298	L0508H09-3	NA	2.30645
7626	D10Ertd733e	DNA segment, Chr 10, ERATO Doi 733, expressed	2.30041
11611	Gfpt2	glutamine fructose-6-phosphate transaminase 2	2.29599
20245	Adora1	adenosine A1 receptor	2.2805
21875	6030407P20Rik	RIKEN cDNA 6030407P20 gene	2.27854
7543	H3110D06-3	ESTs	2.27206
19697	C77495	expressed sequence C77495	2.27195
21030	C0922C04-3	ESTs, Weakly similar to CAMP [Mus musculus] [M.musculus]	2.27178
11044	Atp1a1	ATPase, Na+/K+ transporting, alpha 1 polypeptide	2.27019
16067	C0945H10-3	NA	2.26797
15504	Sh3d4	SH3 domain protein 4	2.26248
3090	K0212E04-3	ESTs, Weakly similar to T17365 serine/threonine protein kinase TAO1 - rat [R.norvegicus]	2.25446
9494	Hmgcs2	3-hydroxy-3-methylglutaryl-Coenzyme A synthase 2	2.23773
884	Cox7a2l	cytochrome c oxidase subunit VIIa polypeptide 2-like	2.23578
16019	Dnm2	dynamin 2	2.23407
8396	1810010A06Rik	RIKEN cDNA 1810010A06 gene	2.22799
18370	K0244D06-3	ESTs, Weakly similar to cytochrome P450, subfamily IVF, polypeptide 14 (leukotriene B4 omega hydroxylase) [Mus musculus] [M.musculus]	2.21647
9540	H3072G03-3	NA	2.2054
17693	Retired	Retired from database	2.19767
15338	Atp9a	ATPase, class II, type 9A	2.19756
14101	C0945B03-3	NA	2.1901
15376	J0258F03-3	ESTs	2.18012
3133	L0943C07-3	ESTs	2.17793
9952	Pmaip1	phorbol-12-myristate-13-acetate-induced protein 1	2.17398
6517	Fah	fumarylacetoacetate hydrolase	2.17142
6575	K0433H04-3	NA	2.16832
5313	AI427129	expressed sequence AI427129	2.1673
20589	Pl6-pending	PL6 protein	2.16104
12309	L0815D03-3	NA	2.15179
2282	4933407A11Rik	RIKEN cDNA 4933407A11 gene	2.13581
13213	AU022526	expressed sequence AU022526	2.13524
16465	H3006G12-5	NA	2.13331
1084	Hdh	Huntington disease gene homolog	2.13285
19584	Hspb1	heat shock protein 1	2.1289
14600	J0523E04-3	ESTs, Moderately similar to Protein required for cell viability; Yhr186cp [Saccharomyces cerevisiae] [S. cerevisiae]	2.11878
11751	H3048B10-3	ESTs, Weakly similar to MAF2_MOUSE TRANSCRIPTION FACTOR MAF2 (PROTO-ONCOGENE C-MAF) [M.musculus]	2.11656
18807	Aco1	aconitase 1	2.11066
10118	Mtch1-pending	mitochondrial carrier homolog 1	2.10138
9626	Adam8	a disintegrin and metalloprotease domain 8	2.09003
20921	Nit1	nitrilase 1	2.08223
13651	Cktsf1b1	cysteine knot superfamily 1, BMP antagonist 1	2.08202
8612	H3066A02-5	NA	2.08108
5836	Tcea3	transcription elongation factor A (SII), 3	2.08037
18487	Kf-pending	kynurenine formamidase	2.07166
14009	H3011C07-5	NA	2.06705
3879	Mybl1	myeloblastosis oncogene-like 1	2.06197
13528	K0612A01-3	ESTs, Weakly similar to S12207 hypothetical protein (B2 element) - mouse [M.musculus]	2.061
4359	C0290H09-3	NA	2.05927
8225	Ovcov1	ovarian cancer overexpressed 1	2.04595
12333	Mll	myeloid/lymphoid or mixed-lineage leukemia	2.0452
8006	K0240C08-3	ESTs	2.04362
4874	Plxnb2	plexin B2	2.03494
14506	H3148G11-3	ESTs	2.03282
8441	2310016E02Rik	RIKEN cDNA 2310016E02 gene	2.02748
10479	Top2a	topoisomerase (DNA) II alpha	2.02689
2045	3110021P21Rik	RIKEN cDNA 3110021P21 gene	2.0233
10060	Laptm4a	lysosomal-associated protein transmembrane 4A	2.02302
21962	Ap1m1	adaptor-related protein complex AP-1, mu subunit 1	2.0174
7273	L0226G11-3	ESTs	2.01636
8955	3100002P13Rik	RIKEN cDNA 3100002P13 gene	2.01632
19844	LOC236551	hypothetical gene supported by AK016255	2.01416
2611	C0931H04-3	NA	2.014
1958	K0420G03-3	ESTs	2.01241
403	AW536790	expressed sequence AW536790	2.00946
21193	H3086E08-3	NA	2.00025
21100	L0864B02-3	ESTs	1.99696
5280	K0130A11-3	ESTs	1.98952
21101	Rrbp1	ribosome binding protein 1	1.98733
18831	J0247B12-3	ESTs	1.98244
22036	J0068F09-3	ESTs	1.98193
9031	BC003281	cDNA sequence BC003281	1.97375
3923	Midn	midnolin	1.97319
10463	Ube1c	ubiquitin-activating enzyme E1C	1.97086
4556	K0638B11-3	ESTs	1.97051
17224	L0914D12-3	ESTs	1.97049
17659	K0202A02-3	NA	1.96743
12347	MGC32132	hypothetical protein MGC32132	1.96337
20665	D1Ertd507e	DNA segment, Chr 1, ERATO Doi 507, expressed	1.96313
10658	C0945A04-3	ESTs, Weakly similar to RIKEN cDNA 5730493B19 [Mus musculus] [M.musculus]	1.9601
16568	LOC235696	hypothetical gene supported by BC010711	1.95553
18879	C0915H07-3	ESTs	1.95248
21002	H3039H06-3	ESTs, Moderately similar to S12207 hypothetical protein (B2 element) - mouse [M.musculus]	1.95239
12180	9030618F05Rik	RIKEN cDNA 9030618F05 gene	1.95185
14038	H3152E03-3	ESTs	1.95083
14833	Akt1	thymoma viral proto-oncogene 1	1.95046
14062	K0524A11-3	ESTs	1.94838
19364	BC027842	similar to DEAD/H (Asp-Glu-Ala-Asp/His) box polypeptide 33 [Homo sapiens]	1.94764
9386	C79206	expressed sequence C79206	1.93953
4058	Scd1	stearoyl-Coenzyme A desaturase 1	1.93895
11256	1200014I03Rik	RIKEN cDNA 1200014I03 gene	1.93215
15601	5730420B22Rik	RIKEN cDNA 5730420B22 gene	1.92567
10824	C0400H02-3	ESTs	1.92396
13853	C0454E07-3	ESTs, Weakly similar to JN0533 finger protein pMLZ-4 - mouse [M.musculus]	1.92306
16819	Xpnpep2	X-prolyl aminopeptidase (aminopeptidase P) 2, membrane-bound	1.92072
15420	C78135	EST C78135	1.91932
21794	K0525C02-3	ESTs, Weakly similar to IQG1_MOUSE Ras GTPase-activating-like protein IQGAP1 [M.musculus]	1.91756
6703	C0910E10-3	NA	1.91747
20515	D5Ertd215e	DNA segment, Chr 5, ERATO Doi 215, expressed	1.91511
21276	Smarcf1	SWI/SNF related, matrix associated, actin dependent regulator of chromatin, subfamily f, member 1	1.91279
13664	HGRG8	NA	1.91038
21710	Txnip	thioredoxin interacting protein	1.90921
19989	Atm	ataxia telangiectasia mutated homolog (human)	1.90284
7583	K0333G12-3	NA	1.8975
8237	Xrn1	5-3 exoribonuclease 1	1.8932
16442	L0252E08-3	ESTs, Weakly similar to FXK1_MOUSE Forkhead box protein K1 (Myocyte nuclear factor) (MNF) [M.musculus]	1.89291
19824	C0933H05-3	ESTs	1.88994
6387	Atp1a1	ATPase, Na+/K+ transporting, alpha 1 polypeptide	1.88894
14680	H3058H11-3	ESTs	1.88503
2367	Slc2a1	solute carrier family 2 (facilitated glucose transporter), member 1	1.88336
10668	Plod3	procollagen-lysine, 2-oxoglutarate 5-dioxygenase 3	1.88046
19818	H3011H06-3	Mus musculus, Similar to Solute carrier family 30 (zinc transporter), member 2, clone IMAGE:4239648, mRNA	1.87976
12036	Por	P450 (cytochrome) oxidoreductase	1.87955
4169	Rtn4ip1	reticulon 4 interacting protein 1	1.87953
13597	Smarcd2	SWI/SNF related, matrix associated, actin dependent regulator of chromatin, subfamily d, member 2	1.87809
7989	2610005H11Rik	RIKEN cDNA 2610005H11 gene	1.87735
16877	C80197	expressed sequence C80197	1.87656
6249	Catnbip1	catenin beta interacting protein 1	1.875
1764	Hspa8	heat shock protein 8	1.87348
5719	Ppp1r9b	protein phosphatase 1, regulatory subunit 9B	1.87245
4122	Nfix	nuclear factor I/X	1.87239
21370	Sgk	serum/glucocorticoid regulated kinase	1.87224
12376	LOC212285	hypothetical protein LOC212285	1.87122
11836	AI643885	expressed sequence AI643885	1.86862
20771	Mpo	myeloperoxidase	1.86843
14985	Zfp185	zinc finger protein 185	1.86817
10001	Aldh1b1	aldehyde dehydrogenase 1 family, member B1	1.86675
16429	2310061F22Rik	RIKEN cDNA 2310061F22 gene	1.86612
8623	J0906H04-3	ESTs	1.86528
11779	MGC30809	hypothetical protein MGC30809	1.86138
12808	C80425	expressed sequence C80425	1.85948
8839	Kcnh1	potassium voltage-gated channel, subfamily H (eag-related), member 1	1.85849
16221	Arhgdia	Rho GDP dissociation inhibitor (GDI) alpha	1.8556
21626	C0245D06-3	NA	1.8535
19490	Slc34a2	solute carrier family 34 (sodium phosphate), member 2	1.85082
19326	C0947A03-3	ESTs	1.84995
12825	Skiv2l	superkiller viralicidic activity 2-like (S. cerevisiae )	1.84988
14084	Pctk1	PCTAIRE-motif protein kinase 1	1.84767
14283	Eln	elastin	1.84452
17925	H3058A05-3	ESTs	1.84322
13990	J0401B05-3	NA	1.84283
895	C0250F05-3	ESTs	1.84216
6962	0610039N19Rik	RIKEN cDNA 0610039N19 gene	1.84198
10925	C0322F06-3	ESTs	1.84123
11265	K0602H08-3	ESTs	1.83996
3578	Coro1a	coronin, actin binding protein 1A	1.8399
19904	Sncg	synuclein, gamma	1.83768
2647	L0204A01-3	Mus musculus, clone IMAGE:3590081, mRNA, partial cds	1.8368
8342	2610024I03Rik	RIKEN cDNA 2610024I03 gene	1.83163
9780	AW556857	expressed sequence AW556857	1.83096
17162	Glul	glutamate-ammonia ligase (glutamine synthase)	1.82673
17997	Tcn2	transcobalamin 2	1.82563
22088	Bag3	Bcl2-associated athanogene 3	1.82527
12875	Sox4	SRY-box containing gene 4	1.82491
11584	L0542C08-3	NA	1.82434
8679	Gasz-pending	germ cell-specific ankyrin, SAM and basic leucine zipper domain containing protein	1.82248
11081	9830165K03Rik	RIKEN cDNA 9830165K03 gene	1.8207
3022	Reps1	RalBP1 associated Eps domain containing protein	1.81304
16468	1300006O23Rik	RIKEN cDNA 1300006O23 gene	1.81168
10960	LOC226980	hypothetical protein LOC226980	1.80953
20029	LOC235169	hypothetical protein LOC235169	1.80943
6602	Pdgfb	platelet derived growth factor, B polypeptide	1.80706
10610	J0523D03-3	ESTs	1.80702
15985	A430096B05Rik	RIKEN cDNA A430096B05 gene	1.80588
20958	J0931F06-3	Mus musculus, clone IMAGE:3990081, mRNA, partial cds	1.80261
8939	AW556797	expressed sequence AW556797	1.80205
11035	1500010J02Rik	RIKEN cDNA 1500010J02 gene	1.80155
18670	D19Ertd79e	DNA segment, Chr 19, ERATO Doi 79, expressed	1.80035
14532	Gng3	guanine nucleotide binding protein (G protein), gamma 3 subunit	1.80035
12742	Def8	differentially expressed in FDCP 8	1.79649
21126	L0856F10-3	NA	1.79491
12864	AW488674	expressed sequence AW488674	1.79461
9586	K0637B11-3	ESTs	1.79447
12354	C0848F10-3	ESTs, Weakly similar to RIKEN cDNA 5730493B19 [Mus musculus] [M.musculus]	1.79424
4742	Ogdh	oxoglutarate dehydrogenase (lipoamide)	1.79417
7342	Trh	thyrotropin releasing hormone	1.79415
8008	Brca2	breast cancer 2	1.7928
5955	Plxnb1	plexin B1	1.79278
2412	J0087A10-3	NA	1.79197
15664	AW061076	expressed sequence AW061076	1.79025
16253	Neurog1	neurogenin 1	1.78932
19281	L0265C11-3	Mus musculus, clone IMAGE:4161424, mRNA	1.78809
3054	LOC257642	NA	1.78154
6066	Slc23a1	solute carrier family 23 (nucleobase transporters), member 1	1.77956
15828	C0327H04-3	ESTs, Weakly similar to BAR1_MOUSE BRCA1-associated RING domain protein 1 (BARD-1) [M.musculus]	1.77859
739	Galnt1	UDP-N-acetyl-alpha-D-galactosamine:polypeptide N-acetylgalactosaminyltransferase 1	1.77384
20168	Osbpl5	oxysterol binding protein-like 5	1.77103
11491	Dtnb	dystrobrevin, beta	1.77053
17968	Igsf9	immunoglobulin superfamily, member 9	1.77041
1132	1110025J15Rik	RIKEN cDNA 1110025J15 gene	1.76856
18668	Hspcb	heat shock protein 1, beta	1.76834
15665	L0255E03-3	NA	1.76633
13039	H3010G11-3	ESTs	1.76464
18783	L0532B08-3	ESTs	1.7641
8637	L0046B08-3	NA	1.76319
19069	Snx9	sorting nexin 9	1.76225
10837	LOC242414	LOC242414	1.76122
9749	Nd1-pending	Nd1	1.75655
16661	Rabggta	Rab geranylgeranyl transferase, a subunit	1.75611
10859	L0863F12-3	ESTs, Highly similar to TR4_MOUSE Orphan nuclear receptor TR4 (Orphan nuclear receptor TAK1) [M.musculus]	1.75299
17697	LOC228140	hypothetical protein LOC228140	1.75267
7679	1700010G02Rik	RIKEN cDNA 1700010G02 gene	1.75009
4889	BC012312	cDNA sequence BC012312	1.74995
3244	Wbp4	WW domain binding protein 4	1.74729
22556	Retired	Retired from database	1.7469
9561	Dnajb6	DnaJ (Hsp40) homolog, subfamily B, member 6	1.7465
440	Rdh5	retinol dehydrogenase 5	1.74419
5238	Cntf	ciliary neurotrophic factor	1.74294
21589	J0804E02-3	ESTs	1.74168
4746	H3095H10-3	ESTs, Weakly similar to S12207 hypothetical protein (B2 element) - mouse [M.musculus]	1.74062
5831	J1011A05-3	ESTs	1.73938
17808	AW538196	expressed sequence AW538196	1.73906
3758	2900059G15Rik	RIKEN cDNA 2900059G15 gene	1.73854
9012	L0908A11-3	ESTs, Weakly similar to T31613 hypothetical protein Y50E8A.i - Caenorhabditis elegans [C.elegans]	1.73745
9344	Ammecr1	Alport syndrome, mental retardation, midface hypoplasia and elliptocytosis chromosomal region gene 1 homolog (human)	1.73659
21347	Erbb3	v-erb-b2 erythroblastic leukemia viral oncogene homolog 3 (avian)	1.73521
16943	H3152C05-3	ESTs, Weakly similar to S24407 formin isoform IV - mouse [M.musculus]	1.73436
8609	AW558126	expressed sequence AW558126	1.73233
22438	Req	requiem	1.72934
86	H3158H07-3	ESTs, Weakly similar to S12207 hypothetical protein (B2 element) - mouse [M.musculus]	1.72911
15891	Ctps2	cytidine 5-triphosphate synthase 2	1.72834
3611	K0241H06-3	ESTs, Weakly similar to RIKEN cDNA 5730493B19 [Mus musculus] [M.musculus]	1.72755
11607	4930584N22Rik	RIKEN cDNA 4930584N22 gene	1.7272
1666	4931406O17Rik	RIKEN cDNA 4931406O17 gene	1.72637
10946	LOC227665	LOC227665	1.72613
1760	E430020F17	hypothetical protein E430020F17	1.72559
9125	H3060H05-3	Mus musculus, clone MGC:28609 IMAGE:4218551, mRNA, complete cds	1.72541
4854	C0900B06-3	NA	1.724
3173	2010209O12Rik	RIKEN cDNA 2010209O12 gene	1.7232
10426	Nupr1	nuclear protein 1	1.72294
11318	Jup	junction plakoglobin	1.72229
20682	AW060991	expressed sequence AW060991	1.72039
22302	J0444H02-3	ESTs	1.7201
1607	Scamp2	secretory carrier membrane protein 2	1.71949
15408	H3110A12-3	ESTs, Weakly similar to SEP3_MOUSE Neuronal-specific septin 3 [M.musculus]	1.71834
10185	C0400A08-3	ESTs	1.7164
10501	J0927B04-3	ESTs, Weakly similar to NED4_MOUSE NEDD-4 protein [M.musculus]	1.71609
6099	L0802F09-3	ESTs	1.71591
22013	2610001E06Rik	RIKEN cDNA 2610001E06 gene	1.71108
7387	D7Wsu87e	DNA segment, Chr 7, Wayne State University 87, expressed	1.71094
10280	Itgb7	integrin beta 7	1.71079
15155	Hspd1	heat shock protein 1 (chaperonin)	1.70775
10822	Dusp1	dual specificity phosphatase 1	1.70578
14206	Hs1bp3-pending	HS1 binding protein 3	1.70466
15334	H3137D01-3	ESTs	1.70168
7822	C030017C09Rik	RIKEN cDNA C030017C09 gene	1.70151
13234	Supt6h	suppressor of Ty 6 homolog (S. cerevisiae)	1.70134
12122	Foxo1	forkhead box O1	1.6978
16066	Pse-pending	prostate specific ets transcription factor	1.69709
2226	D17Ertd29e	DNA segment, Chr 17, ERATO Doi 29, expressed	1.69316
10998	Ogn	osteoglycin	1.69056
3430	Vdr	vitamin D receptor	1.68867
14529	Gmpr	guanosine monophosphate reductase	1.68761
7801	Dazl	deleted in azoospermia-like	1.6873
12649	Rnf26	ring finger protein 26	1.68626
6968	Clasp2	CLIP associating protein 2	1.68441
1602	Gbx2	gastrulation brain homeobox 2	1.68396
21383	AW544947	expressed sequence AW544947	1.6824
16434	K0228C09-3	ESTs	1.68153
16047	K0443G09-3	ESTs, Highly similar to MAP-kinase activating death domain; Rab3 GDP/GTP exchange protein [Rattus norvegicus] [R.norvegicus]	1.68066
10033	H3017A11-5	NA	1.67955
13846	L0031B05-3	Mus musculus, clone IMAGE:4161424, mRNA	1.67812
19031	Gpx3	glutathione peroxidase 3	1.67741
7707	Cox6a2	cytochrome c oxidase, subunit VI a, polypeptide 2	1.67575
12304	C0922A06-3	ESTs	1.67513
15926	1500026B10Rik	NA	1.67502
4534	L0804E07-3	ESTs	1.67402
11697	H3092F08-5	NA	1.67398
13507	L0801F05-3	ESTs	1.67355
10031	Tgfbr2	transforming growth factor, beta receptor II	1.67348
14639	D15Ertd320e	DNA segment, Chr 15, ERATO Doi 320, expressed	1.6729
10618	H3074H04-3	ESTs, Weakly similar to RIKEN cDNA 5730493B19 [Mus musculus] [M.musculus]	1.66838
5458	1110048B16Rik	RIKEN cDNA 1110048B16 gene	1.66618
5809	AW493766	expressed sequence AW493766	1.66604
19162	1700054C12Rik	RIKEN cDNA 1700054C12 gene	1.66461
6553	Ptprs	protein tyrosine phosphatase, receptor type, S	1.66263
12852	1300018I05Rik	RIKEN cDNA 1300018I05 gene	1.66255
17699	1810024K12Rik	RIKEN cDNA 1810024K12 gene	1.66165
18284	C85363	expressed sequence C85363	1.65965
22234	2810477H02Rik	RIKEN cDNA 2810477H02 gene	1.65961
1009	3930401B19Rik	RIKEN cDNA 3930401B19 gene	1.65898
6315	Eno1	enolase 1, alpha non-neuron	1.65703
12952	C0116A07-3	ESTs	1.65585
16477	C0233F03-3	ESTs	1.65558
4230	AA408865	expressed sequence AA408865	1.65318
5773	C87487	expressed sequence C87487	1.65257
9607	Wnt4	wingless-related MMTV integration site 4	1.65222
15053	H3049B12-3	ESTs	1.65162
15141	Limk2	LIM motif-containing protein kinase 2	1.64765
6361	1110033A15Rik	RIKEN cDNA 1110033A15 gene	1.64481
1717	Jup	junction plakoglobin	1.64292
16313	Cyp1b1	cytochrome P450, 1b1, benz[a]anthracene inducible	1.64256
4710	J0921H08-3	ESTs	1.64199
20100	Dag1	dystroglycan 1	1.64146
1980	Abcc5	ATP-binding cassette, sub-family C (CFTR/MRP), member 5	1.64123
7537	X83328	EST X83328	1.64112
12558	Ppp1r1b	protein phosphatase 1, regulatory (inhibitor) subunit 1B	1.63777
10848	Apbb1	amyloid beta (A4) precursor protein-binding, family B, member 1	1.63709
20524	LOC226656	LOC226656	1.63709
20854	Tgfb1i4	transforming growth factor beta 1 induced transcript 4	1.63684
2635	BC006909	cDNA sequence BC006909	1.63427
11896	H3060E08-3	NA	1.63371
16714	2310035C23Rik	RIKEN cDNA 2310035C23 gene	1.63216
612	Gtf2i	general transcription factor II I	1.63134
13559	3930401B19Rik	RIKEN cDNA 3930401B19 gene	1.6253
6565	H3093H08-3	Mus musculus, similar to helicase-like protein, clone IMAGE:5066322, mRNA	1.62524
10845	Ndr1	N-myc downstream regulated 1	1.62456
8324	Cte1	cytosolic acyl-CoA thioesterase 1	1.62445
11935	C0910C04-3	ESTs	1.6243
22316	Nedd4	neural precursor cell expressed, developmentally down-regulted gene 4	1.62076
5302	Vdr	vitamin D receptor	1.6205
7797	C0290E01-3	ESTs, Moderately similar to S12207 hypothetical protein (B2 element) - mouse [M.musculus]	1.6196
9066	4632404H22Rik	RIKEN cDNA 4632404H22 gene	1.61822
12575	2410015A15Rik	RIKEN cDNA 2410015A15 gene	1.61713
1282	Mark2	MAP/microtubule affinity-regulating kinase 2	1.61608
12493	Slc7a8	solute carrier family 7 (cationic amino acid transporter, y+ system), member 8	1.61291
11439	L0925C11-3	Mus musculus, clone IMAGE:3597702, mRNA, partial cds	1.61251
13508	L0809E04-3	EST	1.61217
5055	Ptov1	prostate tumor over expressed gene 1	1.61113
4155	Zfp36l1	zinc finger protein 36, C3H type-like 1	1.61024
8694	J0255E03-3	EST	1.60967
20135	AW548096	expressed sequence AW548096	1.60948
17048	AI426465	expressed sequence AI426465	1.60937
1312	2310046H11Rik	RIKEN cDNA 2310046H11 gene	1.609
6961	H3053G08-3	ESTs	1.60737
19746	Eif3s7	eukaryotic translation initiation factor 3, subunit 7 (zeta)	1.60729
22172	C0296E03-3	ESTs, Weakly similar to m6a methyltransferase; methyltransferase [Mus musculus] [M.musculus]	1.60654
3130	Cnot2	CCR4-NOT transcription complex, subunit 2	1.60591
1332	L0501A05-3	NA	1.60553
16087	BC023962	hypothetical protein BC023962	1.6055
8639	1700034M11Rik	RIKEN cDNA 1700034M11 gene	1.60495
6436	Ubc	ubiquitin C	1.60483
21681	J0460E07-3	NA	1.60464
6982	4432412E01Rik	RIKEN cDNA 4432412E01 gene	1.604
20210	Abca3	ATP-binding cassette, sub-family A (ABC1), member 3	1.60301
13345	Grn	granulin	1.60183
17147	C0928G10-3	NA	1.60008
16165	1110035H23Rik	RIKEN cDNA 1110035H23 gene	1.60005
21501	Lrba	LPS-responsive beige-like anchor	1.59882
12534	Lsm10-pending	U7 snRNP-specific Sm-like protein LSM10	1.59733
2374	Ovcov1	ovarian cancer overexpressed 1	1.5969
2379	Hps4	Hermansky-Pudlak syndrome 4 homolog (human)	1.59673
16206	Tmod3	tropomodulin 3	1.59646
9376	Tex261	testis expressed gene 261	1.59619
11006	L0294B07-3	NA	1.59594
15899	L0846C10-3	ESTs, Weakly similar to RIKEN cDNA 5730493B19 [Mus musculus] [M.musculus]	1.5952
22014	H3091E12-3	ESTs	1.59336
20775	Mertk	c-mer proto-oncogene tyrosine kinase	1.59326
11300	Smtn	smoothelin	1.59256
2429	Usmg3	upregulated during skeletal muscle growth 3	1.59146
15037	C0944C03-3	NA	1.59071
2979	L0857D07-3	ESTs	1.5904
4146	6030443O07Rik	NA	1.58969
1744	C0455E10-3	ESTs	1.58778
3218	Mrps25	mitochondrial ribosomal protein S25	1.58566
3027	Phf2	PHD finger protein 2	1.58476
4209	Pcnx	pecanex homolog (Drosophila)	1.58432
6667	H3121E03-3	ESTs, Weakly similar to RIKEN cDNA 5730493B19 [Mus musculus] [M.musculus]	1.5839
2580	D7Ertd677e	DNA segment, Chr 7, ERATO Doi 677, expressed	1.58323
21718	LOC217837	hypothetical protein LOC217837	1.58306
17581	Traf3	Tnf receptor-associated factor 3	1.58285
19865	Tde1	tumor differentially expressed 1	1.58061
2644	F830029L24Rik	RIKEN cDNA F830029L24 gene	1.58055
17361	Shh	sonic hedgehog	1.58013
18833	Nkx2-5	NK2 transcription factor related, locus 5 (Drosophila)	1.57985
12854	Kcnn4	potassium intermediate/small conductance calcium-activated channel, subfamily N, member 4	1.57834
2450	1300006L01Rik	RIKEN cDNA 1300006L01 gene	1.57817
15735	2210415K03Rik	RIKEN cDNA 2210415K03 gene	1.57793
14466	2400004E04Rik	RIKEN cDNA 2400004E04 gene	1.57791
9454	Slc25a17	solute carrier family 25 (mitochondrial carrier; peroxisomal membrane protein), member 17	1.57756
14966	AW547477	expressed sequence AW547477	1.57738
1323	Mtssk	microtubule associated testis specific serine/threonine protein kinase	1.57717
9813	D19Wsu162e	DNA segment, Chr 19, Wayne State University 162, expressed	1.57632
13117	Trp53bp1	transformation related protein 53 binding protein 1	1.57562
4554	D11Ertd759e	DNA segment, Chr 11, ERATO Doi 759, expressed	1.5742
21248	C77080	expressed sequence C77080	1.57361
21910	Rps6ka1	ribosomal protein S6 kinase polypeptide 1	1.57278
5305	C0326E08-3	ESTs, Highly similar to S12207 hypothetical protein (B2 element) - mouse [M.musculus]	1.57214
13192	K0116F03-3	NA	1.56952
700	L0830G03-3	ESTs	1.56941
12363	1300011D16Rik	RIKEN cDNA 1300011D16 gene	1.56775
10131	5830413E08Rik	RIKEN cDNA 5830413E08 gene	1.56475
10044	Map2k2	mitogen activated protein kinase kinase 2	1.56431
38	H3142D05-3	ESTs	1.56321
13889	Dlx5	distal-less homeobox 5	1.5632
8218	Ncl	nucleolin	1.56237
711	Pcnxl3	pecanex-like 3 (Drosophila)	1.562
12950	Csf3r	colony stimulating factor 3 receptor (granulocyte)	1.56117
22167	Alox12e	arachidonate lipoxygenase, epidermal	1.561
6277	Itga2	integrin alpha 2	1.5608
16692	AU022421	expressed sequence AU022421	1.56029
9988	2010004J23Rik	RIKEN cDNA 2010004J23 gene	1.56022
22298	K0542C04-3	ESTs, Weakly similar to S12207 hypothetical protein (B2 element) - mouse [M.musculus]	1.55999
6511	Scmh1	sex comb on midleg homolog 1	1.5585
17179	Nbr1	next to the Brca1	1.55676
8309	L0528F04-3	ESTs	1.55637
22544	Retired	Retired from database	1.55619
17455	J0257A06-3	ESTs, Weakly similar to hypothetical protein FLJ20294 [Homo sapiens] [H.sapiens]	1.55611
17669	Lrrfip2	leucine rich repeat (in FLII) interacting protein 2	1.552
16026	Galnt6	UDP-N-acetyl-alpha-D-galactosamine:polypeptide N-acetylgalactosaminyltransferase 6	1.55199
19348	L0848C07-3	NA	1.5516
3785	Zyx	zyxin	1.54951
14277	AA222805.1	NA	1.54944
20051	Mbtd1	mbt domain containing 1	1.54793
21408	Ppara	peroxisome proliferator activated receptor alpha	1.54671
13689	4933435A13Rik	RIKEN cDNA 4933435A13 gene	1.54578
9802	Myo6	myosin VI	1.54266
5724	LOC214597	hypothetical protein LOC214597	1.54254
8961	C0949D03-3	NA	1.542
21397	L0294A04-3	NA	1.54123
285	Bat1a	HLA-B-associated transcript 1A	1.54097
13188	Hsp86-1	heat shock protein, 86 kDa 1	1.5397
17704	Fbxo18	F-box only protein 18	1.5346
19847	Aplp1	amyloid beta (A4) precursor-like protein 1	1.53424
13289	C0309C04-3	ESTs, Highly similar to S12207 hypothetical protein (B2 element) - mouse [M.musculus]	1.53308
6492	L0832D05-3	ESTs	1.5327
12308	4933425K02Rik	RIKEN cDNA 4933425K02 gene	1.53089
16354	2310056B04Rik	RIKEN cDNA 2310056B04 gene	1.53072
15775	H3061F02-3	ESTs, Moderately similar to POL2_MOUSE Retrovirus-related POL polyprotein [Contains: Reverse transcriptase ; Endonuclease] [M.musculus]	1.5286
1055	C0241H05-3	NA	1.52824
13838	C0409C05-3	NA	1.52732
8182	Snrpb2	U2 small nuclear ribonucleoprotein B	1.52632
2247	4632401C08Rik	RIKEN cDNA 4632401C08 gene	1.52625
16944	Ache	acetylcholinesterase	1.52482
8502	E330010H22Rik	RIKEN cDNA E330010H22 gene	1.52467
15829	C0244G10-3	NA	1.52461
8057	C0347C02-3	Mus musculus, Similar to chromosome 20 open reading frame 158, clone MGC:47294 IMAGE:4222094, mRNA, complete cds	1.52392
7605	AW538196	expressed sequence AW538196	1.52371
22303	4833423D12Rik	NA	1.52336
9856	Hnrpu	heterogeneous nuclear ribonucleoprotein U	1.52303
2390	AW539964	expressed sequence AW539964	1.52289
3883	Ncor1	nuclear receptor co-repressor 1	1.52257
3699	Lama5	laminin, alpha 5	1.52245
15715	Smarca4	SWI/SNF related, matrix associated, actin dependent regulator of chromatin, subfamily a, member 4	1.5221
20261	Gpi1	glucose phosphate isomerase 1	1.52198
20185	AW228944	expressed sequence AW228944	1.5204
12536	H3141D05-3	ESTs	1.52022
22301	H3110C02-3	ESTs, Weakly similar to I58401 protein-tyrosine kinase (EC 2.7.1.112) JAK3 - mouse [M.musculus]	1.52008
6828	AU021018	expressed sequence AU021018	1.51956
4937	4921507I02Rik	RIKEN cDNA 4921507I02 gene	1.51953
21211	Atp10a	ATPase, class V, type 10A	1.51762
9362	Ptges	prostaglandin E synthase	1.51751
16415	L0006B08-3	NA	1.51731
8134	Slc6a6	solute carrier family 6 (neurotransmitter transporter, taurine), member 6	1.51729
668	2610037L01Rik	RIKEN cDNA 2610037L01 gene	1.51649
6778	BC012974	hypothetical gene supported by BC012974	1.51482
11311	C0929C10-3	NA	1.51465
9369	1110003H06Rik	RIKEN cDNA 1110003H06 gene	1.51437
14618	C0933F12-3	ESTs, Weakly similar to S12207 hypothetical protein (B2 element) - mouse [M.musculus]	1.51383
3367	AI596402	expressed sequence AI596402	1.51313
10408	LOC212721	similar to Protein transport protein Sec24A (SEC24-related protein A)	1.51215
1998	Ubin-pending	ataxin-1 ubiquitin-like interacting protein	1.51185
13017	Pdlim1	PDZ and LIM domain 1 (elfin)	1.51173
15939	Sema4g	sema domain, immunoglobulin domain (Ig), transmembrane domain (TM) and short cytoplasmic domain, (semaphorin) 4G	1.51154
12103	Prkdc	protein kinase, DNA activated, catalytic polypeptide	1.51104
16350	C86142	expressed sequence C86142	1.5077
8016	Es2el	expressed sequence 2 embryonic lethal	1.50768
4240	K0525D01-3	ESTs, Weakly similar to RIKEN cDNA 5730493B19 [Mus musculus] [M.musculus]	1.50658
15003	J0066E08-3	ESTs	1.50619
13465	C0886C01-3	NA	1.5059
16057	K0106C11-3	ESTs	1.50478
20473	Dia1	diaphorase 1 (NADH)	1.50409
17225	Nif3	nuclear LIM interactor-interacting factor 3	1.5029
21198	0610010E05Rik	RIKEN cDNA 0610010E05 gene	1.50289
6869	Hdac5	histone deacetylase 5	1.50265
3875	Eif3s5	eukaryotic translation initiation factor 3, subunit 5 (epsilon)	1.50241
3255	Gpaa1	GPI anchor attachment protein 1	1.5023
8159	H3067F09-3	ESTs	1.50056
13142	G0119D12-3	NA	1.50005
19323	K0146H06-3	ESTs, Moderately similar to A kinase (PRKA) anchor protein 13 [Homo sapiens] [H.sapiens]	1.49949
10867	Ptgs1	prostaglandin-endoperoxide synthase 1	1.49949
3165	D10Ertd73e	DNA segment, Chr 10, ERATO Doi 73, expressed	1.49882
14265	D4Ertd13e	DNA segment, Chr 4, ERATO Doi 13, expressed	1.49844
9996	H3148F03-3	Mus musculus, clone IMAGE:1224977, mRNA	1.49677
9108	K0318A04-3	ESTs	1.49676
21735	D11Bwg0280e	DNA segment, Chr 11, Brigham & Womens Genetics 0280e expressed	1.49645
171	C0331D05-3	ESTs, Highly similar to S12207 hypothetical protein (B2 element) - mouse [M.musculus]	1.49626
18406	AI132431	expressed sequence AI132431	1.49432
18579	C0219C07-3	EST	1.49385
8207	Hspg2	perlecan (heparan sulfate proteoglycan 2)	1.49318
21585	Hspcb	heat shock protein 1, beta	1.49205
22482	Zfp52	zinc finger protein 52	1.49064
22225	L0827D05-3	ESTs	1.48995
109	Wbp2	WW domain binding protein 2	1.4899
16708	Timp4	tissue inhibitor of metalloproteinase 4	1.48937
11905	H3130D01-3	ESTs, Weakly similar to ribosome binding protein 1 isoform mRRp61 [Mus musculus] [M.musculus]	1.48934
22409	DKFZp434F2322	hypothetical protein DKFZp434F2322	1.48769
3981	Cecr2	cat eye syndrome chromosome region, candidate 2 homolog (human)	1.48714
16262	C0325C10-3	ESTs	1.48622
8693	1110051M15Rik	RIKEN cDNA 1110051M15 gene	1.48616
18062	J0453C06-3	Mus musculus gene trap ankyrin repeat (Gtar-pending), mRNA	1.48593
264	LOC207278	hypothetical protein LOC207278	1.48463
10130	Myadm	myeloid-associated differentiation marker	1.48445
10436	Krt1-18	keratin complex 1, acidic, gene 18	1.48402
18528	C0322B03-3	Mus musculus, clone MGC:37830 IMAGE:5099225, mRNA, complete cds	1.484
22410	C0292B02-3	Mus musculus, clone IMAGE:4947691, mRNA	1.48302
11931	Il1rl1	interleukin 1 receptor-like 1	1.48287
9848	D18Ertd613e	DNA segment, Chr 18, ERATO Doi 613, expressed	1.48258
15800	Hsd3b1	hydroxysteroid dehydrogenase-1, delta<5>-3-beta	1.48168
18764	Sfrs14	arginine/serine-rich 14 splicing factor	1.48018
5470	Pou3f1	POU domain, class 3, transcription factor 1	1.47981
17357	AI647528	expressed sequence AI647528	1.47847
3106	Actc1	actin, alpha, cardiac	1.47832
21283	H3096E09-5	NA	1.47734
13695	Mgll	monoglyceride lipase	1.47711
10664	C0459H06-3	ESTs	1.47579
20074	Map2k7	mitogen activated protein kinase kinase 7	1.47504
12688	C0924E09-3	NA	1.47496
10424	K0607E11-3	ESTs, Weakly similar to I58401 protein-tyrosine kinase (EC 2.7.1.112) JAK3 - mouse [M.musculus]	1.47457
19142	5133400G04Rik	RIKEN cDNA 5133400G04 gene	1.47454
1561	Mylk	myosin, light polypeptide kinase	1.47324
21616	C0932F04-3	NA	1.47257
17637	Ppp1r16a	protein phosphatase 1, regulatory (inhibitor) subunit 16A	1.47214
2048	C0317D05-3	NA	1.47162
193	Taf1a	TATA box binding protein (Tbp)-associated factor, RNA polymerase I, A	1.47153
14667	1110014O20Rik	RIKEN cDNA 1110014O20 gene	1.47096
17956	H3094E11-3	ESTs, Weakly similar to apoptosis-associated tyrosine kinase [Mus musculus] [M.musculus]	1.47061
17193	D3Ertd270e	DNA segment, Chr 3, ERATO Doi 270, expressed	1.47014
15973	Dgcr2	DiGeorge syndrome critical region gene 2	1.46991
10632	Kcnip1	Kv channel-interacting protein 1	1.46872
16037	4930457P18Rik	RIKEN cDNA 4930457P18 gene	1.46657
9310	Mapk6	mitogen-activated protein kinase 6	1.46614
19968	2410024A21Rik	RIKEN cDNA 2410024A21 gene	1.4642
19219	A630096F19	hypothetical protein A630096F19	1.46418
18121	H3084F03-3	ESTs	1.46386
366	J0812F01-3	ESTs	1.4627
16835	Tex27	testis expressed gene 27	1.46262
13712	D1Ertd367e	DNA segment, Chr 1, ERATO Doi 367, expressed	1.46195
14713	R74626	expressed sequence R74626	1.46117
2209	Slc6a6	solute carrier family 6 (neurotransmitter transporter, taurine), member 6	1.46083
17757	Taf1c	TATA box binding protein (Tbp)-associated factor, RNA polymerase I, C	1.46017
15184	1190005P08Rik	RIKEN cDNA 1190005P08 gene	1.45973
12585	LOC265243	NA	1.4594
21706	L0274E08-3	NA	1.45813
19248	AI181996	expressed sequence AI181996	1.45765
18575	D10Wsu93e	DNA segment, Chr 10, Wayne State University 93, expressed	1.45764
3978	Plcb3	phospholipase C, beta 3	1.45722
11982	H3044C02-3	ESTs, Weakly similar to pleckstrin homology domain interacting protein [Homo sapiens] [H.sapiens]	1.45522
16051	Zfp106	zinc finger protein 106	1.45512
7664	Acy1	aminoacylase 1	1.45375
20808	Ecm1	extracellular matrix protein 1	1.45363
7228	AI644666	expressed sequence AI644666	1.45303
16306	Pip5k2c	phosphatidylinositol-4-phosphate 5-kinase, type II, gamma	1.45205
301	Apc	adenomatosis polyposis coli	1.45204
19679	Pscd2	pleckstrin homology, Sec7 and coiled/coil domains 2	1.45139
20678	983016900000000	hypothetical protein 9830169E08	1.45097
19940	L0240F06-3	NA	1.44959
13100	5730403J10Rik	RIKEN cDNA 5730403J10 gene	1.44942
16862	D12Ertd673e	DNA segment, Chr 12, ERATO Doi 673, expressed	1.44934
1003	Baz1b	bromodomain adjacent to zinc finger domain, 1B	1.44917
19469	2810418J22Rik	RIKEN cDNA 2810418J22 gene	1.449
10095	Prkcd	protein kinase C, delta	1.44893
2051	C0864E04-3	NA	1.4486
13649	Rnpc2	RNA-binding region (RNP1, RRM) containing 2	1.44813
16100	1700001M19Rik	RIKEN cDNA 1700001M19 gene	1.4468
21277	1300001I01Rik	RIKEN cDNA 1300001I01 gene	1.44675
9445	BC037006	cDNA sequence BC037006	1.44655
13486	L0001F11-3	ESTs	1.44629
20728	Pigq	phosphatidylinositol glycan, class Q	1.44571
9675	Smc1l2	SMC (structural maintenace of chromosomes 1)-like 2 (S. cerevisiae)	1.44535
17770	Cipp	channel-interacting PDZ domain protein	1.44524
7224	LOC232986	similar to chromosome 20 open reading frame 39 [Homo sapiens]	1.44473
3366	LOC233908	pigpen	1.44466
14457	2610016K11Rik	RIKEN cDNA 2610016K11 gene	1.4445
20332	LOC244448	similar to tripartite motif-containing 11 [Homo sapiens]	1.44355
14755	C85409	expressed sequence C85409	1.4403
20055	MGC28888	hypothetical protein MGC28888	1.44026
20346	Glud	glutamate dehydrogenase	1.43994
14543	C78334	expressed sequence C78334	1.43973
6948	1200011D11Rik	RIKEN cDNA 1200011D11 gene	1.43929
319	C0921A11-3	NA	1.43844
10023	C0349F08-3	ESTs	1.43702
16795	2810441C07Rik	RIKEN cDNA 2810441C07 gene	1.4369
16798	BC027342	cDNA sequence BC027342	1.43658
20511	1110001N06Rik	RIKEN cDNA 1110001N06 gene	1.43549
20992	2410002L19Rik	RIKEN cDNA 2410002L19 gene	1.43508
8536	2310016C16Rik	RIKEN cDNA 2310016C16 gene	1.4348
17483	1700003K02Rik	RIKEN cDNA 1700003K02 gene	1.43474
19749	D230038D11Rik	RIKEN cDNA D230038D11 gene	1.43387
19484	LOC234778	LOC234778	1.43349
22448	Dullard	Dullard homolog (Xenopus laevis)	1.43324
14012	H3074H08-3	ESTs	1.43201
9341	4930415M08Rik	RIKEN cDNA 4930415M08 gene	1.43184
13921	Phf7	PHD finger protein 7	1.43128
11077	Tln	talin	1.4302
13860	H3087F12-3	ESTs, Weakly similar to RIKEN cDNA 5730493B19 [Mus musculus] [M.musculus]	1.42995
10858	Timp3	tissue inhibitor of metalloproteinase 3	1.42939
6171	Ulk1	Unc-51 like kinase 1 (C. elegans)	1.42936
7175	2210419D22Rik	RIKEN cDNA 2210419D22 gene	1.42883
7188	Ly6e	lymphocyte antigen 6 complex, locus E	1.42857
1221	Add3	adducin 3 (gamma)	1.42815
17236	Marcks	myristoylated alanine rich protein kinase C substrate	1.42784
20425	L0921C11-3	ESTs	1.42759
10626	2600011C06Rik	RIKEN cDNA 2600011C06 gene	1.42717
22187	5730578N08Rik	RIKEN cDNA 5730578N08 gene	1.42648
1371	K0205F08-3	ESTs, Weakly similar to ZF29_MOUSE Zinc finger protein 29 (Zfp-29) [M.musculus]	1.42644
14979	LOC236469	similar to hypothetical protein BC015353 [Homo sapiens]	1.42537
14760	K0308B09-3	ESTs, Weakly similar to RIKEN cDNA 5730493B19 [Mus musculus] [M.musculus]	1.42444
6261	D030051D21	hypothetical protein D030051D21	1.42366
14769	3110023F06Rik	RIKEN cDNA 3110023F06 gene	1.42288
5949	Mkl1	megakaryoblastic leukemia (translocation) 1 homolog (human)	1.42283
15646	Rnpep	arginyl aminopeptidase (aminopeptidase B)	1.42222
9559	2610507N02Rik	RIKEN cDNA 2610507N02 gene	1.4216
6593	H3089G06-3	ESTs	1.42142
19445	AI042819	expressed sequence AI042819	1.42134
659	Rnf10	ring finger protein 10	1.41985
451	MGC7843	hypothetical protein MGC7843	1.41901
4587	Pltp	phospholipid transfer protein	1.41653
13865	Pld2	phospholipase D2	1.41646
7549	C0911H05-3	EST	1.41637
7457	Coro1c	coronin, actin binding protein 1C	1.41594
15796	L0539B03-3	ESTs	1.41572
4551	Mvk	mevalonate kinase	1.41539
3757	D4Ertd13e	DNA segment, Chr 4, ERATO Doi 13, expressed	1.41504
9157	K0517C12-3	ESTs	1.41453
1390	C0280H06-3	NA	1.41417
10197	2900083L08Rik	RIKEN cDNA 2900083L08 gene	1.4138
14075	2900045N06Rik	RIKEN cDNA 2900045N06 gene	1.4118
3556	L0021H07-3	NA	1.41159
13382	H3052F01-5	NA	1.41121
20686	Gpld1	glycosylphosphatidylinositol specific phospholipase D1	1.41065
7432	LOC227384	similar to Protein phosphatase 2C beta isoform (PP2C-beta) (IA) (Protein phosphatase 1B)	1.40966
13771	Srebf2	sterol regulatory element binding factor 2	1.40947
7831	Timp2	tissue inhibitor of metalloproteinase 2	1.4091
7323	AA589632	expressed sequence AA589632	1.40888
2770	Retired	Retired from database	1.40882
17857	1200013I08Rik	RIKEN cDNA 1200013I08 gene	1.40816
16758	Cyhr1	cysteine and histidine rich 1	1.40801
15213	LOC218811	hypothetical protein LOC218811	1.40694
18448	H19	H19 fetal liver mRNA	1.40679
15358	L0231B05-3	ESTs	1.40678
1558	Car7	carbonic anhydrase 7	1.40658
6260	LOC212398	similar to FRAT2 protein; GSK-3 binding protein FRAT2 [Homo sapiens]	1.40624
21506	C0917A04-3	ESTs	1.40602
11322	Nsg2	neuron specific gene family member 2	1.40546
12045	mas	NA	1.40526
10227	Gtpbp1	GTP binding protein 1	1.40495
11701	Smt3ip1-pending	smt3-specific isopeptidase 1	1.40478
1791	Brd4	bromodomain containing 4	1.40418
3373	2010300C02Rik	RIKEN cDNA 2010300C02 gene	1.40313
9552	L0846C11-3	NA	1.40245
2348	MGC36197	hypothetical protein MGC36197	1.40219
5756	Nte	neuropathy target esterase	1.40111
22137	C0936F08-3	ESTs	1.40107
16324	AU024026	expressed sequence AU024026	1.40102
6280	3010027G13Rik	RIKEN cDNA 3010027G13 gene	1.40071
14309	AI315068	expressed sequence AI315068	1.40031
11001	0610009M14Rik	RIKEN cDNA 0610009M14 gene	1.40006
21898	1110035E02Rik	RIKEN cDNA 1110035E02 gene	1.3991
22399	5830445G22Rik	RIKEN cDNA 5830445G22 gene	1.39896
19491	LOC235036	similar to peter pan homolog (Drosophila); peter pan (Drosophila) homolog; second-step splicing factor 1	1.39746
19277	C0174E06-3	ESTs	1.39734
21996	C86072	expressed sequence C86072	1.39721
4633	Usp2	ubiquitin specific protease 2	1.39702
2104	Ppfia4	protein tyrosine phosphatase, receptor type, f polypeptide (PTPRF), interacting protein (liprin), alpha 4	1.39652
2943	L0837G05-3	NA	1.39547

## Sheet: 24h DOWNs
Agilent Feature Number	Gene Name	Description	fold change
17631	AI316882	expressed sequence AI316882	-4.47283
3946	Bcl2l	Bcl2-like	-3.17879
13029	Calb3	calbindin-D9K	-3.00669
5762	Zfr	zinc finger RNA binding protein	-2.65593
21632	Insig-1	INSIG-1 membrane protein	-2.64422
14177	1500011L16Rik	RIKEN cDNA 1500011L16 gene	-2.52948
18883	C330026P08Rik	RIKEN cDNA C330026P08 gene	-2.4975
14318	5730536A07Rik	RIKEN cDNA 5730536A07 gene	-2.44129
6455	2610311I19Rik	RIKEN cDNA 2610311I19 gene	-2.39357
12667	1110007F12Rik	RIKEN cDNA 1110007F12 gene	-2.39025
12081	D11Moh45	DNA segment, Chr 11, KL Mohlke 45	-2.37297
18436	Il13ra1	interleukin 13 receptor, alpha 1	-2.36038
12060	Cldn4	claudin 4	-2.35778
8838	Retired	Retired from database	-2.31549
11234	Srp14	signal recognition particle (homologous Alu RNA binding protein)	-2.24361
3157	Asc-pending	apoptosis-associated speck-like protein containing a CARD	-2.23809
9638	Psma6	proteasome (prosome, macropain) subunit, alpha type 6	-2.20959
10522	Map2k1ip1	mitogen-activated protein kinase kinase 1 interacting protein 1	-2.20839
11775	Car2	carbonic anhydrase 2	-2.20082
14434	Usmg5	upregulated during skeletal muscle growth 5	-2.19496
3293	Cpsf2	cleavage and polyadenylation specific factor 2, 100kD subunit	-2.19009
2240	Dr1	down-regulator of transcription 1	-2.17297
2726	1810060K07Rik	RIKEN cDNA 1810060K07 gene	-2.16798
1855	LOC235459	similar to general transcription factor IIa, 2 (12kD subunit) [Rattus norvegicus]	-2.13585
7857	AI117581	expressed sequence AI117581	-2.13466
16413	4930579A11Rik	RIKEN cDNA 4930579A11 gene	-2.13013
647	Rps27l	ribosomal protein S27-like	-2.11889
19041	Pdcd6	programmed cell death 6	-2.09968
12761	Ran	RAN, member RAS oncogene family	-2.08909
21743	Nudt5	nudix (nucleoside diphosphate linked moiety X)-type motif 5	-2.07983
11643	AW060207	expressed sequence AW060207	-2.07906
717	2310024K08Rik	RIKEN cDNA 2310024K08 gene	-2.0784
15259	1810035L17Rik	RIKEN cDNA 1810035L17 gene	-2.07478
17962	Casp1	caspase 1	-2.0738
8667	1110038L14Rik	RIKEN cDNA 1110038L14 gene	-2.07088
12565	3110001N18Rik	RIKEN cDNA 3110001N18 gene	-2.05144
17898	Casp6	caspase 6	-2.04908
5606	Atp5k	ATP synthase, H+ transporting, mitochondrial F1F0 complex, subunit e	-2.04669
6377	1810011O01Rik	RIKEN cDNA 1810011O01 gene	-2.04292
9359	2610307C23Rik	RIKEN cDNA 2610307C23 gene	-2.03175
8943	AI195443	expressed sequence AI195443	-2.01585
11527	AW412491	expressed sequence AW412491	-2.01347
14920	H2-Ab1	histocompatibility 2, class II antigen A, beta 1	-2.01124
11842	Cnot7	CCR4-NOT transcription complex, subunit 7	-2.00926
22275	Phlda1	pleckstrin homology-like domain, family A, member 1	-1.99038
5708	Igj	immunoglobulin joining chain	-1.97802
9531	Psma7	proteasome (prosome, macropain) subunit, alpha type 7	-1.97125
17231	2810465O16Rik	RIKEN cDNA 2810465O16 gene	-1.96959
20544	0610009D07Rik	RIKEN cDNA 0610009D07 gene	-1.96807
20204	2310002F18Rik	RIKEN cDNA 2310002F18 gene	-1.96516
9553	AI787442	expressed sequence AI787442	-1.95205
12428	Ube2e1	ubiquitin-conjugating enzyme E2E 1, UBC4/5 homolog (yeast)	-1.95126
13197	Hop-pending	homeodomain only protein	-1.94632
20157	AF229032	cDNA sequence AF229032	-1.94502
13106	1600025H15Rik	RIKEN cDNA 1600025H15 gene	-1.94111
21042	Oxct	3-oxoacid CoA transferase	-1.93175
15592	2410018G23Rik	RIKEN cDNA 2410018G23 gene	-1.92799
16702	Snrp1c	U1 small nuclear ribonucleoprotein 1C	-1.92798
2408	Cycs	cytochrome c, somatic	-1.92593
19247	1100001J08Rik	RIKEN cDNA 1100001J08 gene	-1.92543
281	Ptprr	protein tyrosine phosphatase, receptor type, R	-1.92479
6283	Sec22l2	SEC22 vesicle trafficking protein-like 2 (S. cerevisiae)	-1.92415
14372	2310034K10Rik	RIKEN cDNA 2310034K10 gene	-1.92028
5326	Gyk	glycerol kinase	-1.91999
5805	Ugdh	UDP-glucose dehydrogenase	-1.91903
19340	1110003P16Rik	RIKEN cDNA 1110003P16 gene	-1.91559
21400	Rbbp4	retinoblastoma binding protein 4	-1.91078
20940	1110019N10Rik	RIKEN cDNA 1110019N10 gene	-1.91057
16981	Ada	adenosine deaminase	-1.90604
22039	Mrpl13	mitochondrial ribosomal protein L13	-1.90363
10376	Abhd3	abhydrolase domain containing 3	-1.90347
3806	LOC215449	hypothetical protein LOC215449	-1.90176
10605	Lamr1	laminin receptor 1 (67kD, ribosomal protein SA)	-1.9001
3443	2010003O02Rik	RIKEN cDNA 2010003O02 gene	-1.89875
2995	3110004O18Rik	RIKEN cDNA 3110004O18 gene	-1.89558
3243	Gpm6a	glycoprotein m6a	-1.88994
17611	Nudt7	nudix (nucleoside diphosphate linked moiety X)-type motif 7	-1.889
9089	LOC218100	hypothetical protein LOC218100	-1.88838
13278	2310008D22Rik	RIKEN cDNA 2310008D22 gene	-1.88146
22120	Tmsb10	thymosin, beta 10	-1.8798
10180	2010309E21Rik	RIKEN cDNA 2010309E21 gene	-1.87387
13653	Mocs2	molybdenum cofactor synthesis 2	-1.86675
16151	Rnf13	ring finger protein 13	-1.86516
5551	Cdc42	cell division cycle 42 homolog (S. cerevisiae)	-1.8597
1970	Idb3	inhibitor of DNA binding 3	-1.85945
101	Taf9	TAF9 RNA polymerase II, TATA box binding protein (TBP)-associated factor	-1.85839
15941	C0913G09-3	Mus musculus, clone IMAGE:5361724, mRNA, partial cds	-1.85627
253	0610006O17Rik	RIKEN cDNA 0610006O17 gene	-1.85517
10000	Icsbp	interferon concensus sequence binding protein	-1.85491
9747	Hist1h2bc	histone 1, H2bc	-1.85307
14132	Casp3	caspase 3, apoptosis related cysteine protease	-1.85175
1001	H3037B04-3	Mus musculus, guanine nucleotide binding protein (G protein), gamma 5, clone MGC:8292 IMAGE:3593324, mRNA, complete cds	-1.84797
17328	LOC236328	similar to High mobility group protein 2 (HMG-2)	-1.84557
7363	Atpi	ATPase inhibitor	-1.83725
3515	2010106G01Rik	RIKEN cDNA 2010106G01 gene	-1.83463
21131	Hrasls3	HRAS like suppressor 3	-1.83316
17738	Coro1b	coronin, actin binding protein 1B	-1.83201
4664	Gsta4	glutathione S-transferase, alpha 4	-1.82861
2068	Ndfip1	Nedd4 family interacting protein 1	-1.82495
19173	Rbx1	ring-box 1	-1.82311
12223	H3f3a	H3 histone, family 3A	-1.82234
6388	4833415N24Rik	RIKEN cDNA 4833415N24 gene	-1.81927
7153	Arpc5	actin related protein 2/3 complex, subunit 5	-1.81565
19386	Cd9	CD9 antigen	-1.81423
20553	2810008M24Rik	RIKEN cDNA 2810008M24 gene	-1.81266
10299	LOC218490	similar to Transcription factor BTF3 (RNA polymerase B transcription factor 3)	-1.80985
22299	Mrpl20	mitochondrial ribosomal protein L20	-1.80837
2476	Rbm3	RNA binding motif protein 3	-1.80655
11334	Uxt	ubiquitously expressed transcript	-1.80411
4357	4931428M20Rik	RIKEN cDNA 4931428M20 gene	-1.79947
22483	Ndufa7	NADH dehydrogenase (ubiquinone) 1 alpha subcomplex, 7 (B14.5a)	-1.79659
18327	Mapk8	mitogen activated protein kinase 8	-1.79573
7426	Sat	spermidine/spermine N1-acetyl transferase	-1.79406
7756	Sep15-pending	selenoprotein	-1.79365
4338	Bnip3l	BCL2/adenovirus E1B 19kDa-interacting protein 3-like	-1.79312
2554	Emp1	epithelial membrane protein 1	-1.78942
10792	2700033I16Rik	RIKEN cDNA 2700033I16 gene	-1.78621
17678	0610010I12Rik	RIKEN cDNA 0610010I12 gene	-1.78101
20260	Eif3s6	eukaryotic translation initiation factor 3, subunit 6	-1.77853
1150	Sap18	Sin3-associated polypeptide 18	-1.77755
8319	2010110K16Rik	RIKEN cDNA 2010110K16 gene	-1.77451
18103	M6pr	mannose-6-phosphate receptor, cation dependent	-1.77035
14752	2310042G06Rik	RIKEN cDNA 2310042G06 gene	-1.76559
18816	Scd2	stearoyl-Coenzyme A desaturase 2	-1.76483
4576	Dyt1	dystonia 1	-1.76273
13613	2700038L12Rik	RIKEN cDNA 2700038L12 gene	-1.76133
7887	C1d-pending	nuclear DNA binding protein	-1.76076
1422	0710001F19Rik	RIKEN cDNA 0710001F19 gene	-1.75675
10332	Pdcd10	programmed cell death 10	-1.75665
12734	Timm23	translocase of inner mitochondrial membrane 23 homolog (yeast)	-1.75528
4185	Timm17a	translocator of inner mitochondrial membrane a	-1.75479
10374	Hebp2	heme binding protein 2	-1.75274
20799	Cyb5	cytochrome b-5	-1.75232
11932	Arf4	ADP-ribosylation factor 4	-1.74972
10977	Brp44l	brain protein 44-like	-1.74826
6239	0710001C05Rik	RIKEN cDNA 0710001C05 gene	-1.74726
6401	1190006A08Rik	RIKEN cDNA 1190006A08 gene	-1.74489
17446	1810020E01Rik	RIKEN cDNA 1810020E01 gene	-1.74264
2461	BC003281	cDNA sequence BC003281	-1.73746
8369	Aldh1a1	aldehyde dehydrogenase family 1, subfamily A1	-1.73725
6145	Oxct	3-oxoacid CoA transferase	-1.73676
12501	Gstm6	glutathione S-transferase, mu 6	-1.73504
4211	1010001J12Rik	RIKEN cDNA 1010001J12 gene	-1.73471
4191	D5Ertd679e	DNA segment, Chr 5, ERATO Doi 679, expressed	-1.73466
7795	2010305C02Rik	RIKEN cDNA 2010305C02 gene	-1.73421
1169	Retired	Retired from database	-1.73203
15673	Ddc	dopa decarboxylase	-1.73048
13880	1110018B13Rik	RIKEN cDNA 1110018B13 gene	-1.73031
2129	LOC263303	similar to ATP synthase, H+ transporting, mitochondrial F0 complex, subunit b, isoform 1 [Mus musculus]	-1.72924
7696	Tor2a	torsin family 2, member A	-1.72598
1102	S100a6	S100 calcium binding protein A6 (calcyclin)	-1.72178
20489	Dstn	destrin	-1.72039
3091	6720481I12	hypothetical protein 6720481I12	-1.72027
9484	1500002I11Rik	RIKEN cDNA 1500002I11 gene	-1.71839
11230	Ndufs4	NADH dehydrogenase (ubiquinone) Fe-S protein 4	-1.71776
5732	Cdk4	cyclin-dependent kinase 4	-1.71748
1398	2810013E07Rik	RIKEN cDNA 2810013E07 gene	-1.71721
1382	Cul2	cullin 2	-1.7168
937	2700086I23Rik	RIKEN cDNA 2700086I23 gene	-1.71542
13703	Mesdc2	mesoderm development candiate 2	-1.71372
17025	N4wbp5a-pending	Nedd4 WW binding protein 5A	-1.71288
18965	Rab6	RAB6, member RAS oncogene family	-1.71062
12079	Rab11a	RAB11a, member RAS oncogene family	-1.71059
21459	LOC211151	hypothetical gene supported by M36401; BC019472	-1.70947
9776	Apacd-pending	ATP binding protein associated with cell differentiation	-1.70895
8259	Timm8b	translocase of inner mitochondrial membrane 8 homolog b (yeast)	-1.70795
17169	Actr3	ARP3 actin-related protein 3 homolog (yeast)	-1.70664
9592	0610033L03Rik	RIKEN cDNA 0610033L03 gene	-1.70556
1103	Psma1	proteasome (prosome, macropain) subunit, alpha type 1	-1.70481
21333	AU016692	expressed sequence AU016692	-1.70426
16417	Ccng2	cyclin G2	-1.70355
20167	Sfrs3	splicing factor, arginine/serine-rich 3 (SRp20)	-1.70294
8822	LOC238400	similar to ribosomal protein S25, cytosolic [validated] - rat	-1.70287
21624	Copb1	coatomer protein complex, subunit beta 1	-1.7021
8675	5033428E16Rik	RIKEN cDNA 5033428E16 gene	-1.70181
12780	2310002A08Rik	RIKEN cDNA 2310002A08 gene	-1.69751
17152	Pcna	proliferating cell nuclear antigen	-1.69658
7049	Ces2	carboxylesterase 2	-1.69644
1386	AW214064	expressed sequence AW214064	-1.69638
6352	Cdc2a	cell division cycle 2 homolog A (S. pombe)	-1.69579
3538	3110020O18Rik	RIKEN cDNA 3110020O18 gene	-1.69467
3033	Anxa7	annexin A7	-1.69217
4727	Morf4l2	mortality factor 4 like 2	-1.6914
10567	Ifi47	interferon gamma inducible protein	-1.68656
12927	Etfa	electron transferring flavoprotein, alpha polypeptide	-1.68623
14582	Crot	carnitine O-octanoyltransferase	-1.68597
9095	Mrps17	mitochondrial ribosomal protein S17	-1.68591
19458	Ndufc1	NADH dehydrogenase (ubiquinone) 1, subcomplex unknown, 1	-1.68485
10404	Sdnsf-pending	neural stem cell derived neuronal survival protein	-1.68238
5930	2410030A14Rik	RIKEN cDNA 2410030A14 gene	-1.68132
20316	Ap3s1	adaptor-related protein complex AP-3, sigma 1 subunit	-1.6811
16578	Ict1	immature colon carcinoma transcript 1	-1.68063
8979	Ghitm	growth hormone inducible transmembrane protein	-1.68023
10809	Bup	Bmi1 upstream gene	-1.68017
5740	2810457M08Rik	RIKEN cDNA 2810457M08 gene	-1.67875
6772	Cops7a	COP9 (constitutive photomorphogenic) homolog, subunit 7a (Arabidopsis thaliana)	-1.67866
9279	Hmgn2	high mobility group nucleosomal binding domain 2	-1.67659
2895	1110020J08Rik	RIKEN cDNA 1110020J08 gene	-1.67646
7489	Ndufs5	NADH dehydrogenase (ubiquinone) Fe-S protein 5	-1.67462
1563	1700029F09Rik	RIKEN cDNA 1700029F09 gene	-1.67431
1327	2700099C19Rik	RIKEN cDNA 2700099C19 gene	-1.67041
2263	H2-T22	histocompatibility 2, T region locus 22	-1.66976
18787	Crry	complement receptor related protein	-1.66903
934	2310008M10Rik	RIKEN cDNA 2310008M10 gene	-1.66824
13236	Hpcl-pending	2-hydroxyphytanoyl-CoA lyase	-1.66741
9555	Gtf2h2	general transcription factor II H, polypeptide 2	-1.66713
17422	Ube2a	ubiquitin-conjugating enzyme E2A, RAD6 homolog (S. cerevisiae)	-1.66635
8486	4933426L22Rik	RIKEN cDNA 4933426L22 gene	-1.66611
2637	MGC18745	hypothetical protein MGC18745	-1.66552
4613	1810046J19Rik	RIKEN cDNA 1810046J19 gene	-1.66207
9572	AW743433	expressed sequence AW743433	-1.66011
14068	2310022A04Rik	RIKEN cDNA 2310022A04 gene	-1.6601
3740	1810036L03Rik	RIKEN cDNA 1810036L03 gene	-1.65988
2253	Mrpl40	mitochondrial ribosomal protein L40	-1.6587
8301	LOC228764	similar to p47 protein [Rattus norvegicus]	-1.65832
16071	Mrpl36	mitochondrial ribosomal protein L36	-1.65719
2851	Hs1bp1	HS1 binding protein	-1.65507
13706	Birc3	baculoviral IAP repeat-containing 3	-1.65418
1802	BC003324	cDNA sequence BC003324	-1.65292
15398	Ppp1cb	protein phosphatase 1, catalytic subunit, beta isoform	-1.65273
16543	1600019D15Rik	RIKEN cDNA 1600019D15 gene	-1.65038
2034	Tceb1l	transcription elongation factor B (SIII), polypeptide 1 (15 kDa),-like	-1.64898
14887	Sepp1	selenoprotein P, plasma, 1	-1.6469
12636	1500004O06Rik	RIKEN cDNA 1500004O06 gene	-1.64596
7443	9430038I01Rik	RIKEN cDNA 9430038I01 gene	-1.64593
7721	Laptm4a	lysosomal-associated protein transmembrane 4A	-1.64337
17810	Mtch2-pending	mitochondrial carrier homolog 2	-1.64159
3259	1810015M01Rik	RIKEN cDNA 1810015M01 gene	-1.63992
17935	Matr3	matrin 3	-1.63987
13180	2400001E08Rik	RIKEN cDNA 2400001E08 gene	-1.63889
4348	3830408P04Rik	RIKEN cDNA 3830408P04 gene	-1.63861
20571	LOC214917	similar to hypothetical protein MGC2494	-1.63786
2394	2610015K05Rik	RIKEN cDNA 2610015K05 gene	-1.63751
9536	Rnf11	ring finger protein 11	-1.63701
8145	Prdx4	peroxiredoxin 4	-1.63645
13866	Timm13a	translocase of inner mitochondrial membrane 13 homolog a (yeast)	-1.63625
4119	Hspe1	heat shock protein 1 (chaperonin 10)	-1.63596
20804	Cript-pending	postsynaptic protein Cript	-1.63556
11576	0610007A03Rik	RIKEN cDNA 0610007A03 gene	-1.63426
2041	Pmcf-pending	potassium channel modulatory factor	-1.63252
10002	2010300G19Rik	RIKEN cDNA 2010300G19 gene	-1.63141
3271	Mrps7	mitchondrial ribosomal protein S7	-1.63126
12618	4430402G14Rik	RIKEN cDNA 4430402G14 gene	-1.63081
8357	6330407G11Rik	RIKEN cDNA 6330407G11 gene	-1.62976
10098	Vdp-pending	vesicle docking protein	-1.62946
21048	LOC225738	similar to 60S RIBOSOMAL PROTEIN L17 (L23) (AMINO ACID STARVATION-INDUCED PROTEIN) (ASI)	-1.62857
11743	3110001D03Rik	RIKEN cDNA 3110001D03 gene	-1.62796
19636	Actr3	ARP3 actin-related protein 3 homolog (yeast)	-1.62795
18830	Serpinb1a	serine (or cysteine) proteinase inhibitor, clade B (ovalbumin), member 1a	-1.62538
21121	Mrpl32	mitochondrial ribosomal protein L32	-1.62506
2707	9130014L17Rik	RIKEN cDNA 9130014L17 gene	-1.62427
18542	Guk1	guanylate kinase 1	-1.62308
4503	Mtch2-pending	mitochondrial carrier homolog 2	-1.62243
13774	Slc31a1	solute carrier family 31, member 1	-1.62033
3200	Egln3	EGL nine homolog 3 (C. elegans)	-1.61933
323	Cct6a	chaperonin subunit 6a (zeta)	-1.61921
7655	1810063B05Rik	RIKEN cDNA 1810063B05 gene	-1.61789
4477	Ppia	peptidylprolyl isomerase A	-1.61762
506	9030401P18Rik	RIKEN cDNA 9030401P18 gene	-1.61661
18292	1110002B05Rik	RIKEN cDNA 1110002B05 gene	-1.61574
6080	6030432N09Rik	RIKEN cDNA 6030432N09 gene	-1.61304
17715	Ada	adenosine deaminase	-1.6129
18104	Ube2n	ubiquitin-conjugating enzyme E2N	-1.61108
10598	2900010I05Rik	RIKEN cDNA 2900010I05 gene	-1.60998
12323	1700006C06Rik	RIKEN cDNA 1700006C06 gene	-1.60995
17304	1210001E11Rik	RIKEN cDNA 1210001E11 gene	-1.60931
13913	2010200I23Rik	RIKEN cDNA 2010200I23 gene	-1.60697
475	Cops3	COP9 (constitutive photomorphogenic) homolog, subunit 3 (Arabidopsis thaliana)	-1.60248
19526	1110059P08Rik	RIKEN cDNA 1110059P08 gene	-1.60244
19962	2610318G18Rik	RIKEN cDNA 2610318G18 gene	-1.60152
6245	2900064A13Rik	RIKEN cDNA 2900064A13 gene	-1.6009
17324	Eif4e	eukaryotic translation initiation factor 4E	-1.60028
5686	Tbca	tubulin cofactor a	-1.59992
16670	1810044O22Rik	RIKEN cDNA 1810044O22 gene	-1.59972
19191	2810407E01Rik	RIKEN cDNA 2810407E01 gene	-1.59956
5052	3830421F13Rik	RIKEN cDNA 3830421F13 gene	-1.59869
1941	Fh1	fumarate hydratase 1	-1.59799
14060	Ube2l3	ubiquitin-conjugating enzyme E2L 3	-1.59788
5015	Ccnb2	cyclin B2	-1.59701
2594	Elp3	elongation protein 3 homolog (S. cerevisiae)	-1.59614
7677	Daf1	decay accelerating factor 1	-1.59452
324	Psmb6	proteasome (prosome, macropain) subunit, beta type 6	-1.59323
20115	2410012M21Rik	RIKEN cDNA 2410012M21 gene	-1.59088
2645	Wtap	Wilms tumour 1-associating protein	-1.58786
17208	Arhd	ras homolog gene family, member D	-1.58751
16532	Rnf4	ring finger protein 4	-1.58682
7711	Txn2	thioredoxin 2	-1.58617
10861	Agr2	anterior gradient 2 (Xenopus laevis)	-1.58536
14227	Vps35	vacuolar protein sorting 35	-1.58501
8356	Yme1l1	YME1-like 1 (S. cerevisiae)	-1.58372
17180	Atp5l	ATP synthase, H+ transporting, mitochondrial F0 complex, subunit g	-1.5836
4548	D16H22S680E	DNA segment, Chr 16, human D22S680E, expressed	-1.583
10387	AU022939	expressed sequence AU022939	-1.58285
5005	1110061L23Rik	RIKEN cDNA 1110061L23 gene	-1.58211
11928	Sntb2	syntrophin, basic 2	-1.58032
18356	H2-T23	histocompatibility 2, T region locus 23	-1.57801
13867	Fbxo8	F-box only protein 8	-1.57729
16029	Ssr4	signal sequence receptor, delta	-1.57682
1191	4933417M22Rik	RIKEN cDNA 4933417M22 gene	-1.57638
4833	Arl4	ADP-ribosylation-like 4	-1.57529
13317	2310047D01	hypothetical protein 2310047D01	-1.57367
3381	Mrpl15	mitochondrial ribosomal protein L15	-1.57333
18714	Trfr	transferrin receptor	-1.57302
19104	Tcf21	transcription factor 21	-1.57273
7535	Rnh1	ribonuclease/angiogenin inhibitor 1	-1.5721
22085	Appbp1	amyloid beta precursor protein binding protein 1	-1.57193
1306	0610038P07Rik	RIKEN cDNA 0610038P07 gene	-1.57189
3878	Rps3	ribosomal protein S3	-1.57176
10820	1110013J05Rik	RIKEN cDNA 1110013J05 gene	-1.5716
1273	Gmnn	geminin	-1.57083
14248	Cyp51	cytochrome P450, 51	-1.57011
1326	4933433P14Rik	RIKEN cDNA 4933433P14 gene	-1.56985
11656	MAT2A	methionine adenosyltransferase II, alpha	-1.569
11774	Ptma	prothymosin alpha	-1.56894
17155	Stx3	syntaxin 3	-1.56782
3241	Mkks	McKusick-Kaufman syndrome protein	-1.56774
7132	Gpx1	glutathione peroxidase 1	-1.56727
18326	1110003M08Rik	RIKEN cDNA 1110003M08 gene	-1.56705
17926	Perp-pending	p53 apoptosis effector related to Pmp22	-1.56678
21219	Arha2	ras homolog gene family, member A2	-1.56563
14909	Deb1	differentially expressed in B16F10 1	-1.56487
22098	Ranbp1	RAN binding protein 1	-1.56424
1780	Atp6v1g1	ATPase, H+ transporting, V1 subunit G isoform 1	-1.56382
3539	2210023K21Rik	RIKEN cDNA 2210023K21 gene	-1.56307
13412	D3Ucla1	DNA segment, Chr 3, University of California at Los Angeles 1	-1.56236
16922	Retired	Retired from database	-1.56217
15693	1110049G11Rik	RIKEN cDNA 1110049G11 gene	-1.562
18250	D11Wsu99e	DNA segment, Chr 11, Wayne State University 99, expressed	-1.56176
22160	Polr2e	polymerase (RNA) II (DNA directed) polypeptide E (25kDa)	-1.56157
22208	Mccc1	methylcrotonoyl-Coenzyme A carboxylase 1 (alpha)	-1.55951
21658	AI987814	expressed sequence AI987814	-1.55812
15580	Calml4	calmodulin-like 4	-1.55773
6623	2900091E11Rik	RIKEN cDNA 2900091E11 gene	-1.55771
1621	Phyh	phytanoyl-CoA hydroxylase	-1.55736
5196	Ptn	pleiotrophin	-1.55596
6531	2810417H13Rik	RIKEN cDNA 2810417H13 gene	-1.55417
18143	Blvra	biliverdin reductase A	-1.55383
11375	Mad2l1	MAD2 (mitotic arrest deficient, homolog)-like 1 (yeast)	-1.54959
11341	Rangnrf-pending	RAN guanine nucleotide release factor	-1.54863
3493	C78038	expressed sequence C78038	-1.54854
14610	C79747	expressed sequence C79747	-1.54763
12387	Tank	TRAF family member-associated Nf-kappa B activator	-1.54652
731	Birc2	baculoviral IAP repeat-containing 2	-1.54646
8775	Hprt	hypoxanthine guanine phosphoribosyl transferase	-1.5446
2790	5033415K03Rik	RIKEN cDNA 5033415K03 gene	-1.54435
19003	2410015N17Rik	RIKEN cDNA 2410015N17 gene	-1.54409
6385	Stx7	syntaxin 7	-1.54403
8668	Ndufa4	NADH dehydrogenase (ubiquinone) 1 alpha subcomplex, 4	-1.54326
10681	AA589396	expressed sequence AA589396	-1.54318
2230	G0116F06-3	Mus musculus, clone MGC:8028 IMAGE:3586619, mRNA, complete cds	-1.54292
10936	1810038N03Rik	RIKEN cDNA 1810038N03 gene	-1.54243
3934	1700069O15Rik	RIKEN cDNA 1700069O15 gene	-1.5405
11492	Stra13	stimulated by retinoic acid 13	-1.53936
708	Gnpnat1	glucosamine-phosphate N-acetyltransferase 1	-1.53823
1301	Vps28	vacuolar protein sorting 28 (yeast)	-1.53594
5997	Adsl	adenylosuccinate lyase	-1.53529
13794	Taf10	TAF10 RNA polymerase II, TATA box binding protein (TBP)-associated factor	-1.53487
14558	Pde6d	phosphodiesterase 6D, cGMP-specific, rod, delta	-1.53407
21770	Atp5j	ATP synthase, H+ transporting, mitochondrial F0 complex, subunit F	-1.53058
16249	Snrpe	small nuclear ribonucleoprotein E	-1.52827
19727	Vbp1	von Hippel-Lindau binding protein 1	-1.52708
12028	Sdcbp	syndecan binding protein	-1.52663
5597	Rnf7	ring finger protein 7	-1.52586
7275	D2Bwg0891e	DNA segment, Chr 2, Brigham & Womens Genetics 0891 expressed	-1.52519
4948	Slc39a1	solute carrier family 39 (iron-regulated transporter), member 1	-1.52494
2125	Ormdl2	ORM1-like 2 (S. cerevisiae)	-1.52474
11925	Cdkn2b	cyclin-dependent kinase inhibitor 2B (p15, inhibits CDK4)	-1.52454
14635	Bzrp	benzodiazepine receptor, peripheral	-1.52395
5253	Dnajb9	DnaJ (Hsp40) homolog, subfamily B, member 9	-1.52338
18100	1810003N24Rik	RIKEN cDNA 1810003N24 gene	-1.52299
8985	2810002P21Rik	RIKEN cDNA 2810002P21 gene	-1.5188
5894	2300001E01Rik	RIKEN cDNA 2300001E01 gene	-1.51804
13182	Cct4	chaperonin subunit 4 (delta)	-1.51772
3526	AI429460	expressed sequence AI429460	-1.51497
252	D11Ertd603e	DNA segment, Chr 11, ERATO Doi 603, expressed	-1.51446
17623	0610013E23Rik	RIKEN cDNA 0610013E23 gene	-1.5142
11166	Mod1	malic enzyme, supernatant	-1.5142
12436	1110013B16Rik	RIKEN cDNA 1110013B16 gene	-1.51261
544	Uros	uroporphyrinogen III synthase	-1.51247
3148	Tpd52	tumor protein D52	-1.51179
20865	C0111C02-3	Mus musculus, Similar to F-box and leucine-rich repeat protein 5, clone IMAGE:3989687, mRNA	-1.511
3143	Mrpl27	mitochondrial ribosomal protein L27	-1.51076
11061	2310007H09Rik	RIKEN cDNA 2310007H09 gene	-1.51005
15299	0610025O11Rik	RIKEN cDNA 0610025O11 gene	-1.50931
8689	Dusp12	dual specificity phosphatase 12	-1.50891
17513	0910001A06Rik	RIKEN cDNA 0910001A06 gene	-1.50837
7085	Ubl3	ubiquitin-like 3	-1.50793
6365	Dctn3	dynactin 3	-1.50655
2481	Erh	enhancer of rudimentary homolog (Drosophila)	-1.50542
7418	Tex9	testis expressed gene 9	-1.50363
18378	Ralb	v-ral simian leukemia viral oncogene homolog B (ras related)	-1.5031
11348	1110008B24Rik	RIKEN cDNA 1110008B24 gene	-1.50218
30	Abcg2	ATP-binding cassette, sub-family G (WHITE), member 2	-1.50161
4904	Zfp51	zinc finger protein 51	-1.50113
263	Cyc1	cytochrome c-1	-1.50093
5904	2310014G06Rik	RIKEN cDNA 2310014G06 gene	-1.49993
12153	Gale	galactose-4-epimerase, UDP	-1.4997
9045	3110005G23Rik	RIKEN cDNA 3110005G23 gene	-1.4994
15825	2310003L22Rik	RIKEN cDNA 2310003L22 gene	-1.49929
15717	Ngly1	N-glycanase 1	-1.49812
13019	G4-1-pending	phosphatase subunit gene g4-1	-1.49639
14754	1810009A15Rik	RIKEN cDNA 1810009A15 gene	-1.49493
17355	2010012D11Rik	RIKEN cDNA 2010012D11 gene	-1.49463
22107	Cox6a1	cytochrome c oxidase, subunit VI a, polypeptide 1	-1.49412
7380	Psmc4	proteasome (prosome, macropain) 26S subunit, ATPase, 4	-1.49381
11579	Oaz1	ornithine decarboxylase antizyme	-1.49314
11358	1500011D06Rik	RIKEN cDNA 1500011D06 gene	-1.49311
14284	Mrpl55	mitochondrial ribosomal protein L55	-1.49142
5924	9130011J04Rik	RIKEN cDNA 9130011J04 gene	-1.49137
11000	Kpna4	karyopherin (importin) alpha 4	-1.49009
7324	D3Ertd176e	DNA segment, Chr 3, ERATO Doi 176, expressed	-1.48999
15507	Mgst1	microsomal glutathione S-transferase 1	-1.48934
4195	Cenpa	centromere autoantigen A	-1.48749
7731	LOC216820	similar to DKFZP566O084 protein	-1.48647
16039	2810021B07Rik	RIKEN cDNA 2810021B07 gene	-1.48646
15795	1500010B24Rik	RIKEN cDNA 1500010B24 gene	-1.48587
11587	1500032L24Rik	RIKEN cDNA 1500032L24 gene	-1.48538
8986	Gps1	G protein pathway suppressor 1	-1.48423
1694	Hexb	hexosaminidase B	-1.48395
6681	0610040B21Rik	RIKEN cDNA 0610040B21 gene	-1.48354
20451	J0249G12-3	Mus musculus, clone IMAGE:1379146, mRNA, partial cds	-1.48281
10825	Psmb1	proteasome (prosome, macropain) subunit, beta type 1	-1.48264
581	AI120141	expressed sequence AI120141	-1.48143
11064	Mrpl17	mitochondrial ribosomal protein L17	-1.48107
11315	1110007M04Rik	RIKEN cDNA 1110007M04 gene	-1.48008
4154	2500002K03Rik	RIKEN cDNA 2500002K03 gene	-1.47782
2223	Nab2	Ngfi-A binding protein 2	-1.47779
3894	Ssh3bp1	spectrin SH3 domain binding protein 1	-1.4775
891	Ifngr2	interferon gamma receptor 2	-1.47732
16693	3110006P09Rik	RIKEN cDNA 3110006P09 gene	-1.47696
9382	Ddt	D-dopachrome tautomerase	-1.47651
11149	2410002M20Rik	RIKEN cDNA 2410002M20 gene	-1.47618
9785	AI326074	expressed sequence AI326074	-1.47614
17727	Hmgcr	3-hydroxy-3-methylglutaryl-Coenzyme A reductase	-1.47607
21796	Timm22	translocase of inner mitochondrial membrane 22 homolog (yeast)	-1.47585
17118	Oat	ornithine aminotransferase	-1.47539
2396	Mrpl39	mitochondrial ribosomal protein L39	-1.47534
19091	2310015N07Rik	RIKEN cDNA 2310015N07 gene	-1.47451
6465	Pex13	peroxisomal biogenesis factor 13	-1.47373
1820	2210008F15Rik	RIKEN cDNA 2210008F15 gene	-1.47333
6727	Isg15	interferon-stimulated protein (15 kDa)	-1.47295
11917	0610007P06Rik	RIKEN cDNA 0610007P06 gene	-1.47209
19887	Tmsb4x	thymosin, beta 4, X chromosome	-1.47112
2549	0610009I22Rik	RIKEN cDNA 0610009I22 gene	-1.47046
2640	Cox5a	cytochrome c oxidase, subunit Va	-1.46972
1922	Ensa	endosulfine alpha	-1.46886
5656	6330583M11Rik	RIKEN cDNA 6330583M11 gene	-1.46711
2271	1600013K19Rik	RIKEN cDNA 1600013K19 gene	-1.46691
7926	C79672	expressed sequence C79672	-1.46545
3687	Mrps14	mitochondrial ribosomal protein S14	-1.46507
5940	1700009P13Rik	RIKEN cDNA 1700009P13 gene	-1.46406
16896	Brms1-pending	breast cancer metastasis-suppressor 1	-1.46249
3517	Ptp4a1	protein tyrosine phosphatase 4a1	-1.46239
1844	Taf12	TAF12 RNA polymerase II, TATA box binding protein (TBP)-associated factor	-1.46219
9240	2310016M24Rik	RIKEN cDNA 2310016M24 gene	-1.46175
11369	LOC231889	similar to G10 protein homolog (EDG-2)	-1.46126
2684	AW556253	expressed sequence AW556253	-1.46064
3535	Rbbp7	retinoblastoma binding protein 7	-1.46017
13085	Atp5j2	ATP synthase, H+ transporting, mitochondrial F0 complex, subunit f, isoform 2	-1.45925
14554	BC003311	cDNA sequence BC003311	-1.45597
5460	Scoc	short coiled coil protein	-1.4556
11143	AW558560	expressed sequence AW558560	-1.45481
894	3110003A17Rik	RIKEN cDNA 3110003A17 gene	-1.4547
2952	0610006A03Rik	RIKEN cDNA 0610006A03 gene	-1.4546
9120	Ngrn-pending	neugrin	-1.45443
4228	Ccl9	chemokine (C-C motif) ligand 9	-1.45327
21602	Lgals3	lectin, galactose binding, soluble 3	-1.45241
19903	2810407B07Rik	RIKEN cDNA 2810407B07 gene	-1.45156
12091	AI648807	expressed sequence AI648807	-1.45152
2599	37866	septin 2	-1.45076
8221	Dusp6	dual specificity phosphatase 6	-1.45039
19638	Zfp216	zinc finger protein 216	-1.44991
9515	Dnpep	aspartyl aminopeptidase	-1.44938
6771	MGC41441	hypothetical protein MGC41441	-1.44863
4266	Pnp	purine-nucleoside phosphorylase	-1.44777
14497	1700056O17Rik	RIKEN cDNA 1700056O17 gene	-1.4473
10435	Prtb	proline rich protein expressed in brain	-1.44715
21556	Smap-pending	small acidic protein	-1.44562
1976	Zfp68	Zinc finger protein 68	-1.44529
15280	Cox8a	cytochrome c oxidase, subunit VIIIa	-1.44521
7481	Kpna2	karyopherin (importin) alpha 2	-1.44516
9858	Poh1-pending	26S proteasome-associated pad1 homolog	-1.4448
8613	Rpe	ribulose-5-phosphate-3-epimerase	-1.4448
16466	1110007A10Rik	RIKEN cDNA 1110007A10 gene	-1.44417
15340	Snrpb	small nuclear ribonucleoprotein B	-1.44379
2917	Rpl35	ribosomal protein L35	-1.44251
9788	1810037I17Rik	RIKEN cDNA 1810037I17 gene	-1.44231
21089	Hint	histidine triad nucleotide binding protein	-1.44124
15271	Jtb	jumping translocation breakpoint	-1.4411
19018	2310003F16Rik	RIKEN cDNA 2310003F16 gene	-1.43974
16687	LOC214580	similar to hypothetical protein MGC35392 [Homo sapiens]	-1.43891
1597	Nqo1	NAD(P)H dehydrogenase, quinone 1	-1.43882
6246	Arhgef3	Rho guanine nucleotide exchange factor (GEF) 3	-1.43846
20480	2310079C17Rik	RIKEN cDNA 2310079C17 gene	-1.43631
18232	Akr1e1	aldo-keto reductase family 1, member E1	-1.43626
20063	Rnase4	ribonuclease, RNase A family 4	-1.4357
17372	Ctsb	cathepsin B	-1.43445
14655	MCT4	monocarboxylate transporter 4	-1.43397
22139	Pmp22	peripheral myelin protein	-1.43329
10259	AV006182	expressed sequence AV006182	-1.43243
8758	Pxmp3	peroxisomal membrane protein 3	-1.43112
17039	Acadm	acetyl-Coenzyme A dehydrogenase, medium chain	-1.4307
10586	Atp5g3	ATP synthase, H+ transporting, mitochondrial F0 complex, subunit c (subunit 9), isoform 3	-1.42943
13964	Psmb8	proteosome (prosome, macropain) subunit, beta type 8 (large multifunctional protease 7)	-1.42937
22153	1700123O20Rik	RIKEN cDNA 1700123O20 gene	-1.42931
21382	Dtymk	deoxythymidylate kinase	-1.42926
11724	Pxf	peroxisomal farnesylated protein	-1.4289
22173	Hsd17b12	hydroxysteroid (17-beta) dehydrogenase 12	-1.42764
2155	1110059G10Rik	RIKEN cDNA 1110059G10 gene	-1.42761
4302	Acat1	acetyl-Coenzyme A acetyltransferase 1	-1.42639
19938	Dpp7	dipeptidylpeptidase 7	-1.42631
11978	39326	septin 7	-1.42567
16254	0610009D10Rik	RIKEN cDNA 0610009D10 gene	-1.42536
17938	LOC233987	similar to zinc finger protein 97	-1.42512
6704	E430029F06	hypothetical protein E430029F06	-1.42477
9891	0610041E09Rik	RIKEN cDNA 0610041E09 gene	-1.42456
1179	Tuba1	tubulin, alpha 1	-1.42413
22428	2510008H07Rik	RIKEN cDNA 2510008H07 gene	-1.42205
4959	Muted	muted	-1.42203
8617	C78692	expressed sequence C78692	-1.42156
20053	D11Ertd99e	DNA segment, Chr 11, ERATO Doi 99, expressed	-1.4202
12675	Unc93b	unc93 homolog B (C. elegans)	-1.41858
4158	1200015K23Rik	RIKEN cDNA 1200015K23 gene	-1.41673
4081	1810029G24Rik	RIKEN cDNA 1810029G24 gene	-1.41604
13782	J0259G10-3	Mus musculus, Similar to hypothetical protein FLJ22693, clone IMAGE:5059780, mRNA, partial cds	-1.41601
21384	Psme2	proteasome (prosome, macropain) 28 subunit, beta	-1.41594
15108	Stx12	syntaxin 12	-1.41578
1147	Snrpd2	small nuclear ribonucleoprotein D2	-1.41571
5236	Ing4	inhibitor of growth family, member 4	-1.41471
5511	2310050K10Rik	RIKEN cDNA 2310050K10 gene	-1.41445
16889	4930553F24Rik	RIKEN cDNA 4930553F24 gene	-1.41407
17529	Nup88	nucleoporin	-1.41354
13230	Snrpd1	small nuclear ribonucleoprotein D1	-1.41175
11581	5730438N18Rik	RIKEN cDNA 5730438N18 gene	-1.41009
3387	Dhfr	dihydrofolate reductase	-1.41
11360	2410017I18Rik	RIKEN cDNA 2410017I18 gene	-1.40971
17919	Bzw1	basic leucine zipper and W2 domains 1	-1.40961
10062	Murr1	U2af1-rs1 region 1	-1.40939
901	LOC229906	similar to TRANSCRIPTION INITIATION FACTOR IIB (TFIIB) (RNA POLYMERASE II ALPHA INITIATION FACTOR)	-1.40933
16510	Azi2	5-azacytidine induced gene 2	-1.40913
4204	Slc4a3	solute carrier family 4 (anion exchanger), member 3	-1.40891
7424	0610011B04Rik	RIKEN cDNA 0610011B04 gene	-1.40886
7108	Plac8	placenta-specific 8	-1.40773
11120	Gnb2-rs1	guanine nucleotide binding protein, beta 2, related sequence 1	-1.4077
7480	Scin	scinderin	-1.40755
21680	Txnl	thioredoxin-like	-1.40659
7405	1810074D23Rik	RIKEN cDNA 1810074D23 gene	-1.40608
3955	Dhcr7	7-dehydrocholesterol reductase	-1.40604
15018	Cox5a	cytochrome c oxidase, subunit Va	-1.40588
4913	2310042E05Rik	RIKEN cDNA 2310042E05 gene	-1.40574
4545	MGC19067	hypothetical protein MGC19067	-1.40564
9593	Ccnc	cyclin C	-1.40479
14147	Mcl1	myeloid cell leukemia sequence 1	-1.40464
9683	2810407E01Rik	RIKEN cDNA 2810407E01 gene	-1.40402
6356	2600001M11Rik	RIKEN cDNA 2600001M11 gene	-1.40368
16632	MGC36039	hypothetical protein MGC36039	-1.40359
545	C330023F11Rik	RIKEN cDNA C330023F11 gene	-1.40312
9083	Apobec1	apolipoprotein B editing complex 1	-1.40255
17830	2700060E02Rik	RIKEN cDNA 2700060E02 gene	-1.40223
2839	Bcap29	B-cell receptor-associated protein 29	-1.402
8249	Stoml2	stomatin (Epb7.2)-like 2	-1.40189
17097	1810029F08Rik	RIKEN cDNA 1810029F08 gene	-1.40143
2868	Sparc	secreted acidic cysteine rich glycoprotein	-1.40093
3576	1500032B08Rik	RIKEN cDNA 1500032B08 gene	-1.40093
16007	Pcp2	Purkinje cell protein 2 (L7)	-1.40089
15388	Prpf4b	PRP4 pre-mRNA processing factor 4 homolog B (yeast)	-1.40046
19185	1100001F19Rik	RIKEN cDNA 1100001F19 gene	-1.40028
9849	Ywhaq	tyrosine 3-monooxygenase/tryptophan 5-monooxygenase activation protein, theta polypeptide	-1.39846
5785	1110018O08Rik	RIKEN cDNA 1110018O08 gene	-1.39733
14520	G430055L02Rik	RIKEN cDNA G430055L02 gene	-1.39703
13851	0910001B06Rik	RIKEN cDNA 0910001B06 gene	-1.397
15332	5033425B17Rik	RIKEN cDNA 5033425B17 gene	-1.39609
16117	2610041P16Rik	RIKEN cDNA 2610041P16 gene	-1.39596
17196	Fgfbp1	fibroblast growth factor binding protein 1	-1.39561
20806	1810045K17Rik	RIKEN cDNA 1810045K17 gene	-1.39537
3892	Psmd7	proteasome (prosome, macropain) 26S subunit, non-ATPase, 7	-1.39525
9969	H3135D02-3	Mus musculus, Similar to translocation protein 1, clone IMAGE:5347105, mRNA, partial cds	-1.39525
13090	Rac1	RAS-related C3 botulinum substrate 1	-1.395

## Sheet: 72h UPs
Agilent Feature Number	Gene Name	Description	fold change
17167	1110002O23Rik	RIKEN cDNA 1110002O23 gene	10.3294
13864	Eef2	eukaryotic translation elongation factor 2	10.0475
9181	IKBKG	inhibitor of kappaB kinase gamma	9.98361
16386	L0809F12-3	ESTs	9.95642
5712	C0913D05-3	ESTs, Weakly similar to CAMP [Mus musculus] [M.musculus]	9.64677
2910	LOC234574	LOC234574	9.5719
13796	Pck1	phosphoenolpyruvate carboxykinase 1, cytosolic	9.20408
9952	Pmaip1	phorbol-12-myristate-13-acetate-induced protein 1	8.63818
3045	1110004O12Rik	RIKEN cDNA 1110004O12 gene	8.43657
11073	LOC234737	hypothetical protein LOC234737	7.86958
10131	5830413E08Rik	RIKEN cDNA 5830413E08 gene	7.65107
14008	AU015449	expressed sequence AU015449	7.42949
19564	Pdk4	pyruvate dehydrogenase kinase, isoenzyme 4	7.33578
18882	H3069D04-3	ESTs, Weakly similar to B21124 Bkm-like sex-determining region hypothetical protein CS314 - fruit fly (Drosophila melanogaster) (fragment) [D.melanogaster]	7.20961
9758	6530411D08Rik	NA	7.08313
13778	Creb3	cAMP responsive element binding protein 3	5.9668
7006	Timp2	tissue inhibitor of metalloproteinase 2	5.91006
14209	D930020B18Rik	RIKEN cDNA D930020B18 gene	5.85046
4854	C0900B06-3	NA	5.80369
13805	C0274E06-3	NA	5.78171
4556	K0638B11-3	ESTs	5.68072
21830	Fkbp5	FK506 binding protein 5	5.58586
17014	Akt1	thymoma viral proto-oncogene 1	5.56412
4601	Erbb2	v-erb-b2 erythroblastic leukemia viral oncogene homolog 2, neuro/glioblastoma derived oncogene homolog (avian)	5.53819
11534	LOC223775	similar to Serine/threonine-protein kinase pim-3	5.52025
21855	Rxra	retinoid X receptor alpha	5.51771
5138	Pcdh18	protocadherin 18	5.49009
10824	C0400H02-3	ESTs	5.48855
13060	C0928D07-3	ESTs, Weakly similar to RIKEN cDNA 5730493B19 [Mus musculus] [M.musculus]	5.47466
6717	Zfp346	zinc finger protein 346	5.43616
21813	1110013I11Rik	RIKEN cDNA 1110013I11 gene	5.41104
14792	Tpsg1	tryptase gamma 1	5.39427
15891	Ctps2	cytidine 5-triphosphate synthase 2	5.39318
3218	Mrps25	mitochondrial ribosomal protein S25	5.35292
10380	K0106H07-3	ESTs	5.33789
8839	Kcnh1	potassium voltage-gated channel, subfamily H (eag-related), member 1	5.32518
19989	Atm	ataxia telangiectasia mutated homolog (human)	5.30412
22248	C0925G01-3	ESTs	5.2057
13651	Cktsf1b1	cysteine knot superfamily 1, BMP antagonist 1	5.17984
1958	K0420G03-3	ESTs	5.14681
10822	Dusp1	dual specificity phosphatase 1	5.14181
17224	L0914D12-3	ESTs	5.13556
17162	Glul	glutamate-ammonia ligase (glutamine synthase)	5.12195
13942	J0030A06-3	ESTs	5.10351
10660	Ngfrap1	nerve growth factor receptor (TNFRSF16) associated protein 1	5.03758
7198	0610039C21Rik	RIKEN cDNA 0610039C21 gene	5.00391
11607	4930584N22Rik	RIKEN cDNA 4930584N22 gene	5.0022
21030	C0922C04-3	ESTs, Weakly similar to CAMP [Mus musculus] [M.musculus]	4.98596
13215	Sh3gl1	SH3-domain GRB2-like 1	4.93926
5892	Edar	ectodysplasin-A receptor	4.89615
10280	Itgb7	integrin beta 7	4.86824
3278	L0914C12-3	NA	4.83879
1602	Gbx2	gastrulation brain homeobox 2	4.83847
19680	Mt1	metallothionein 1	4.82662
22384	Cbx2	chromobox homolog 2 (Drosophila Pc class)	4.78713
9282	Nfkbia	nuclear factor of kappa light chain gene enhancer in B-cells inhibitor, alpha	4.78288
19092	0610030G03Rik	RIKEN cDNA 0610030G03 gene	4.73543
21276	Smarcf1	SWI/SNF related, matrix associated, actin dependent regulator of chromatin, subfamily f, member 1	4.70924
20771	Mpo	myeloperoxidase	4.7078
12742	Def8	differentially expressed in FDCP 8	4.70709
10080	1110055E19Rik	RIKEN cDNA 1110055E19 gene	4.62411
1009	3930401B19Rik	RIKEN cDNA 3930401B19 gene	4.59361
22036	J0068F09-3	ESTs	4.59124
18664	Jak3	Janus kinase 3	4.59033
17581	Traf3	Tnf receptor-associated factor 3	4.5586
21501	Lrba	LPS-responsive beige-like anchor	4.53964
21002	H3039H06-3	ESTs, Moderately similar to S12207 hypothetical protein (B2 element) - mouse [M.musculus]	4.52852
18764	Sfrs14	arginine/serine-rich 14 splicing factor	4.52315
1084	Hdh	Huntington disease gene homolog	4.51101
7679	1700010G02Rik	RIKEN cDNA 1700010G02 gene	4.43436
12226	Lipc	lipase, hepatic	4.42617
5305	C0326E08-3	ESTs, Highly similar to S12207 hypothetical protein (B2 element) - mouse [M.musculus]	4.42193
16795	2810441C07Rik	RIKEN cDNA 2810441C07 gene	4.39783
14543	C78334	expressed sequence C78334	4.38936
6602	Pdgfb	platelet derived growth factor, B polypeptide	4.36482
18037	H3123F01-3	ESTs, Weakly similar to JC4975 plexin 2 precursor - mouse [M.musculus]	4.34942
16243	BC025519	hypothetical gene supported by BC025519	4.33674
17190	J0026C08-3	ESTs	4.33548
18831	J0247B12-3	ESTs	4.33286
1266	1700051E09Rik	RIKEN cDNA 1700051E09 gene	4.3277
2647	L0204A01-3	Mus musculus, clone IMAGE:3590081, mRNA, partial cds	4.32416
7837	LOC224609	LOC224609	4.324
1714	LOC233575	similar to FGF receptor activating protein 1	4.28827
1666	4931406O17Rik	RIKEN cDNA 4931406O17 gene	4.26729
22262	C0153E06-3	ESTs	4.22336
1744	C0455E10-3	ESTs	4.20859
13559	3930401B19Rik	RIKEN cDNA 3930401B19 gene	4.19296
17613	C0188H05-3	ESTs	4.1771
16944	Ache	acetylcholinesterase	4.16661
19844	LOC236551	hypothetical gene supported by AK016255	4.16621
17211	AI451582	expressed sequence AI451582	4.15638
8961	C0949D03-3	NA	4.1494
13474	Nr5a1	nuclear receptor subfamily 5, group A, member 1	4.13506
14005	Axin	axin	4.12482
17222	H3070G04-3	ESTs	4.09711
10463	Ube1c	ubiquitin-activating enzyme E1C	4.0762
440	Rdh5	retinol dehydrogenase 5	4.03949
7822	C030017C09Rik	RIKEN cDNA C030017C09 gene	4.02496
4056	LOC238315	similar to Gag [Mus musculus]	4.01999
8441	2310016E02Rik	RIKEN cDNA 2310016E02 gene	4.01886
11024	C0291E01-3	ESTs	4.01271
16058	2900054P12Rik	RIKEN cDNA 2900054P12 gene	4.01196
19679	Pscd2	pleckstrin homology, Sec7 and coiled/coil domains 2	4.00064
18807	Aco1	aconitase 1	3.95991
14009	H3011C07-5	NA	3.95268
14663	Hnk-1st-pending	HNK-1 sulfotransferase	3.95189
10167	B4galt6	UDP-Gal:betaGlcNAc beta 1,4-galactosyltransferase, polypeptide 6	3.94795
17455	J0257A06-3	ESTs, Weakly similar to hypothetical protein FLJ20294 [Homo sapiens] [H.sapiens]	3.93134
16253	Neurog1	neurogenin 1	3.92595
3601	K0148F07-3	ESTs, Moderately similar to S12207 hypothetical protein (B2 element) - mouse [M.musculus]	3.92203
15971	Kai1	kangai 1 (suppression of tumorigenicity 6, prostate)	3.90937
739	Galnt1	UDP-N-acetyl-alpha-D-galactosamine:polypeptide N-acetylgalactosaminyltransferase 1	3.90556
20030	BC032215	cDNA sequence BC032215	3.90534
20069	C0310G12-3	NA	3.88987
16661	Rabggta	Rab geranylgeranyl transferase, a subunit	3.8326
1380	LOC227631	bA100C15.3 (novel protein)	3.83046
14589	Ramp2	receptor (calcitonin) activity modifying protein 2	3.80643
13742	1500031N24Rik	RIKEN cDNA 1500031N24 gene	3.7925
7171	AI593758	expressed sequence AI593758	3.78645
10172	H3130B05-3	Mus musculus, Similar to gem (nuclear organelle) associated protein 4, clone MGC:28146 IMAGE:3982927, mRNA, complete cds	3.78456
9607	Wnt4	wingless-related MMTV integration site 4	3.77204
1353	L0904G11-3	NA	3.74411
4937	4921507I02Rik	RIKEN cDNA 4921507I02 gene	3.7242
4722	MGC38689	hypothetical protein MGC38689	3.70558
21962	Ap1m1	adaptor-related protein complex AP-1, mu subunit 1	3.70078
3433	H3067C01-3	ESTs	3.66038
4130	0610010E05Rik	RIKEN cDNA 0610010E05 gene	3.60106
6205	Rit1	Ras-like without CAAX 1	3.59699
15074	1810015C04Rik	RIKEN cDNA 1810015C04 gene	3.59316
9996	H3148F03-3	Mus musculus, clone IMAGE:1224977, mRNA	3.57694
12109	L0229D02-3	ESTs	3.52908
6090	Hnrpdl	heterogeneous nuclear ribonucleoprotein D-like	3.51718
22320	Pitpnb	phosphotidylinositol transfer protein, beta	3.51258
11256	1200014I03Rik	RIKEN cDNA 1200014I03 gene	3.50615
12393	H3048C06-3	ESTs, Weakly similar to Transthyretin-like family [Caenorhabditis elegans] [C.elegans]	3.49164
20100	Dag1	dystroglycan 1	3.48576
6650	BC032204	cDNA sequence BC032204	3.46912
18703	H3061G11-3	ESTs, Moderately similar to 1614337A formin [Mus musculus] [M.musculus]	3.45169
7447	Tem1-pending	tumor endothelial marker 1 precursor	3.44051
22372	Ptprcap	protein tyrosine phosphatase, receptor type, C polypeptide-associated protein	3.41249
9626	Adam8	a disintegrin and metalloprotease domain 8	3.41016
13004	Aplp2	amyloid beta (A4) precursor-like protein 2	3.40134
748	H3007G11-5	NA	3.39117
2351	D14Ertd484e	DNA segment, Chr 14, ERATO Doi 484, expressed	3.38028
3726	L0545A02-3	ESTs	3.37473
4825	J0039B01-3	ESTs	3.3744
14283	Eln	elastin	3.37211
16909	C78568	expressed sequence C78568	3.36737
20067	1810015C04Rik	RIKEN cDNA 1810015C04 gene	3.36362
12649	Rnf26	ring finger protein 26	3.35277
9569	Tmem2	transmembrane protein 2	3.34864
10050	Mbl2	mannose binding lectin, serum (C)	3.324
6586	J0040C01-3	NA	3.32275
15704	K0508E12-3	ESTs, Weakly similar to Rab5 exchange factor; Ras negative regulator Rabex-5/Rin2 [Mus musculus] [M.musculus]	3.31933
18236	C0601G11-3	ESTs	3.3101
1974	H3098H03-5	ESTs	3.30349
16019	Dnm2	dynamin 2	3.3017
9729	L0549C09-3	cytochrome P450, 2e1, ethanol inducible	3.29723
6048	Timeless	timeless homolog (Drosophila)	3.28123
4852	C0622G03-3	NA	3.26868
8134	Slc6a6	solute carrier family 6 (neurotransmitter transporter, taurine), member 6	3.26841
3090	K0212E04-3	ESTs, Weakly similar to T17365 serine/threonine protein kinase TAO1 - rat [R.norvegicus]	3.2647
3831	Ptpre	protein tyrosine phosphatase, receptor type, E	3.25875
13363	4932442E05Rik	RIKEN cDNA 4932442E05 gene	3.24879
10472	4933427L07Rik	RIKEN cDNA 4933427L07 gene	3.24459
21370	Sgk	serum/glucocorticoid regulated kinase	3.20436
7508	C0218D06-3	ESTs	3.17141
15065	Prkcq	protein kinase C, theta	3.16066
17900	L0517B05-3	NA	3.13239
7080	Copeb	core promoter element binding protein	3.12566
13649	Rnpc2	RNA-binding region (RNP1, RRM) containing 2	3.1219
15080	J0419D11-3	ESTs, Weakly similar to POL2_MOUSE Retrovirus-related POL polyprotein [Contains: Reverse transcriptase ; Endonuclease] [M.musculus]	3.1199
19265	K0341C07-3	ESTs	3.10443
4912	1300002F13Rik	RIKEN cDNA 1300002F13 gene	3.09218
7369	J0410H04-3	NA	3.08565
8454	Cdkn1a	cyclin-dependent kinase inhibitor 1A (P21)	3.07925
9362	Ptges	prostaglandin E synthase	3.05334
14153	J0902G12-3	ESTs, Highly similar to PAPIN [Rattus norvegicus] [R.norvegicus]	3.05134
5166	C0246C11-3	ESTs	3.04093
526	J0018G09-3	ESTs	3.03676
21101	Rrbp1	ribosome binding protein 1	3.03036
12807	Gjb3	gap junction membrane channel protein beta 3	3.02362
12018	Impa1	inositol (myo)-1(or 4)-monophosphatase 1	3.0223
200	Ptp4a3	protein tyrosine phosphatase 4a3	3.02139
5955	Plxnb1	plexin B1	3.01884
17704	Fbxo18	F-box only protein 18	3.00348
16943	H3152C05-3	ESTs, Weakly similar to S24407 formin isoform IV - mouse [M.musculus]	2.982
3923	Midn	midnolin	2.95986
1332	L0501A05-3	NA	2.94074
15947	H3105D08-3	ESTs	2.91785
11117	L0078B08-3	Mus musculus, clone IMAGE:4924243, mRNA	2.90584
4526	U48866.1	NA	2.89147
7560	AA408985	expressed sequence AA408985	2.88869
10845	Ndr1	N-myc downstream regulated 1	2.86114
17677	AA407995	expressed sequence AA407995	2.8601
13856	Egr1	early growth response 1	2.85055
21897	3930401B19Rik	RIKEN cDNA 3930401B19 gene	2.84818
11619	Cul4b	cullin 4B	2.84775
4194	Bok	Bcl-2-related ovarian killer protein	2.84615
3283	Eef2	eukaryotic translation elongation factor 2	2.83936
14273	L0909D08-3	ESTs	2.83894
13639	Zfp276	zinc finger protein (C2H2 type) 276	2.83699
17229	0610042A05Rik	RIKEN cDNA 0610042A05 gene	2.83249
12561	H3039D07-3	ESTs	2.83023
15358	L0231B05-3	ESTs	2.81939
3717	Slc6a6	solute carrier family 6 (neurotransmitter transporter, taurine), member 6	2.81857
14195	Brd3	bromodomain-containing 3	2.81547
21878	K0543E06-3	NA	2.81149
20083	C0303G02-3	ESTs	2.80245
11803	Fes	feline sarcoma oncogene	2.80004
8784	Wfdc1	WAP four-disulfide core domain 1	2.78665
12364	Rab20	RAB20, member RAS oncogene family	2.78046
22251	0610007P22Rik	RIKEN cDNA 0610007P22 gene	2.7774
11734	2810003C17Rik	RIKEN cDNA 2810003C17 gene	2.77555
14833	Akt1	thymoma viral proto-oncogene 1	2.76151
8273	AV024533	expressed sequence AV024533	2.7454
2867	C0202E03-3	ESTs	2.73978
19818	H3011H06-3	Mus musculus, Similar to Solute carrier family 30 (zinc transporter), member 2, clone IMAGE:4239648, mRNA	2.73858
17767	Arntl	aryl hydrocarbon receptor nuclear translocator-like	2.72413
15824	CHUK	conserved helix-loop-helix ubiquitous kinase	2.71895
14604	Slc6a6	solute carrier family 6 (neurotransmitter transporter, taurine), member 6	2.71784
8704	Dtr	diphtheria toxin receptor	2.7068
3485	Tex20	testis expressed gene 20	2.69211
12831	Bmp4	bone morphogenetic protein 4	2.68461
7735	D7Ertd671e	DNA segment, Chr 7, ERATO Doi 671, expressed	2.67471
16250	Axot	axotrophin	2.66553
20431	Pr1	protein distantly related to to the gamma subunit family	2.66436
7358	2410154J16Rik	RIKEN cDNA 2410154J16 gene	2.66255
2209	Slc6a6	solute carrier family 6 (neurotransmitter transporter, taurine), member 6	2.65695
10132	J0043F10-3	ESTs	2.63831
3690	Glul	glutamate-ammonia ligase (glutamine synthase)	2.6364
9248	H3123F11-3	ESTs, Moderately similar to RIKEN cDNA 5730493B19 [Mus musculus] [M.musculus]	2.63463
8576	H3059F04-3	ESTs	2.63329
10081	LOC230771	similar to Splicing factor, arginine/serine-rich 5 (Pre-mRNA splicing factor SRP40) (Insulin-induced growth response protein CL-4) (Delayed-early protein HRS)	2.62727
6977	Cirbp	cold inducible RNA binding protein	2.62496
12020	Tcn2	transcobalamin 2	2.62234
9494	Hmgcs2	3-hydroxy-3-methylglutaryl-Coenzyme A synthase 2	2.62159
21710	Txnip	thioredoxin interacting protein	2.60859
17435	App	amyloid beta (A4) precursor protein	2.60708
21193	H3086E08-3	NA	2.60344
285	Bat1a	HLA-B-associated transcript 1A	2.59759
16633	D5Ertd149e	DNA segment, Chr 5, ERATO Doi 149, expressed	2.59257
14600	J0523E04-3	ESTs, Moderately similar to Protein required for cell viability; Yhr186cp [Saccharomyces cerevisiae] [S. cerevisiae]	2.58962
12931	C0111D10-3	ESTs, Weakly similar to RIKEN cDNA 5730493B19 [Mus musculus] [M.musculus]	2.58657
6654	Klf9	Kruppel-like factor 9	2.58594
16155	K0503A08-3	ESTs	2.58557
8006	K0240C08-3	ESTs	2.58431
13535	L0544C08-3	ESTs, Moderately similar to S12207 hypothetical protein (B2 element) - mouse [M.musculus]	2.57648
20677	Tkt	transketolase	2.57588
15249	H3109A11-3	ESTs, Weakly similar to RIKEN cDNA 5730493B19 [Mus musculus] [M.musculus]	2.57456
10032	H3138H04-3	Mus musculus, clone MGC:7898 IMAGE:3582717, mRNA, complete cds	2.56777
20512	AI225904	expressed sequence AI225904	2.56176
14657	Fbxl6	F-box and leucine-rich repeat protein 6	2.55848
205	Epha2	Eph receptor A2	2.55164
19062	AA545190	EST AA545190	2.54896
2808	Agt	angiotensinogen	2.54579
9310	Mapk6	mitogen-activated protein kinase 6	2.54237
22185	Eif3	eukaryotic translation initiation factor 3	2.52062
9909	D5Ertd189e	DNA segment, Chr 5, ERATO Doi 189, expressed	2.52052
16801	K0542C12-3	ESTs	2.51889
13083	C77137	expressed sequence C77137	2.51703
12344	C0941D01-3	ESTs	2.51536
10584	L0243F04-3	NA	2.50434
688	Pde8a	phosphodiesterase 8A	2.50371
9021	2500003M10Rik	RIKEN cDNA 2500003M10 gene	2.50062
1387	H3044G08-3	NA	2.49929
902	Sqstm1	sequestosome 1	2.49911
521	LOC211660	similar to hypothetical protein FLJ22490 [Homo sapiens]	2.49119
699	AI116001	expressed sequence AI116001	2.49016
3804	2310032D16Rik	RIKEN cDNA 2310032D16 gene	2.47935
3825	2610511G02Rik	RIKEN cDNA 2610511G02 gene	2.47572
3511	Daam1	dishevelled associated activator of morphogenesis 1	2.47556
15137	Gna-rs1	guanine nucleotide binding protein, related sequence 1	2.46984
18088	Rab4a	RAB4A, member RAS oncogene family	2.46942
4280	D4Wsu27e	DNA segment, Chr 4, Wayne State University 27, expressed	2.46876
17970	Rnpc2	RNA-binding region (RNP1, RRM) containing 2	2.46527
5548	Eps8	epidermal growth factor receptor pathway substrate 8	2.46358
18422	Alb1	albumin 1	2.46092
17869	MGC38995	hypothetical protein MGC38995	2.44894
15605	Fbxw7	F-box and WD-40 domain protein 7, archipelago homolog (Drosophila)	2.44646
12825	Skiv2l	superkiller viralicidic activity 2-like (S. cerevisiae )	2.44334
7322	BC021367	cDNA sequence BC021367	2.44128
15705	L0862G03-3	ESTs	2.437
11766	Prps1	phosphoribosyl pyrophosphate synthetase 1	2.43452
17851	H3127H06-3	ESTs, Moderately similar to aldo-keto reductase family 1, member C13; aldo-keto reductase AKR1C13 [Mus musculus] [M.musculus]	2.42937
16603	Sfpq	splicing factor proline/glutamine rich (polypyrimidine tract binding protein associated)	2.42813
7620	K0541A09-3	ESTs	2.42624
18276	Ugcg	UDP-glucose ceramide glucosyltransferase	2.4247
359	1700010G02Rik	RIKEN cDNA 1700010G02 gene	2.42434
3475	Cpd1-pending	cerebellar postnatal development protein 1	2.42244
10095	Prkcd	protein kinase C, delta	2.41434
11945	AW550892	expressed sequence AW550892	2.40905
17431	Gria1	glutamate receptor, ionotropic, AMPA1 (alpha 1)	2.40776
9754	Krt1-18	keratin complex 1, acidic, gene 18	2.404
7708	C0917C09-3	ESTs	2.39188
20465	Akap2	A kinase (PRKA) anchor protein 2	2.39036
15067	Unc13h1	unc13 homolog (C. elegans) 1	2.38966
20467	Axud1	AXIN1 up-regulated 1	2.38803
21550	Dusp9	dual specificity phosphatase 9	2.3841
20288	LOC214681	hypothetical gene supported by AK016643	2.38307
9652	K0207E03-3	ESTs, Weakly similar to HS9B_MOUSE Heat shock protein HSP 90-beta (HSP 84) (Tumor specific transplantation 84 kDa antigen) (TSTA) [M.musculus]	2.38244
4177	Fkbp6	FK506 binding protein 6	2.37984
22274	Lbcl1	lymphoid blast crisis-like 1	2.3729
11500	Gata4	GATA binding protein 4	2.36879
16906	1300006M19Rik	RIKEN cDNA 1300006M19 gene	2.36471
156	H3063E08-3	ESTs	2.35649
6492	L0832D05-3	ESTs	2.34519
16221	Arhgdia	Rho GDP dissociation inhibitor (GDI) alpha	2.34221
19865	Tde1	tumor differentially expressed 1	2.33752
3845	Tyro3	TYRO3 protein tyrosine kinase 3	2.33167
13747	Tce1	T-complex expressed gene 1	2.33007
18330	H3123F06-3	ESTs	2.32522
12172	C77717	expressed sequence C77717	2.3225
2122	Banf1	barrier to autointegration factor 1	2.32047
20325	K0145A02-3	ESTs	2.30286
21520	Vps54	vacuolar protein sorting 54 (yeast)	2.29555
1418	H3047G03-5	NA	2.29322
7745	H3152C02-3	ESTs	2.2912
21998	Lcn2	lipocalin 2	2.29052
2390	AW539964	expressed sequence AW539964	2.28874
1049	Sypl	synaptophysin-like protein	2.28565
7025	Tnc	tenascin C	2.28485
10087	Axot	axotrophin	2.2799
14712	Erbb2ip	Erbb2 interacting protein	2.27987
3653	Bmp1	bone morphogenetic protein 1	2.27678
120	Atp8a1	ATPase, aminophospholipid transporter (APLT), class I, type 8A, member 1	2.27119
711	Pcnxl3	pecanex-like 3 (Drosophila)	2.26945
19888	4930529O08Rik	RIKEN cDNA 4930529O08 gene	2.26794
17749	L0823A10-3	ESTs	2.26655
9276	Odc	ornithine decarboxylase, structural	2.26632
856	6430584G11Rik	RIKEN cDNA 6430584G11 gene	2.25989
7574	L0857D09-3	ESTs	2.25877
1223	C0650H12-3	NA	2.25267
8170	Map3k1	mitogen activated protein kinase kinase kinase 1	2.25064
1262	Fin14	fibroblast growth factor inducible 14	2.23969
16278	J0255G01-3	ESTs	2.23531
10858	Timp3	tissue inhibitor of metalloproteinase 3	2.22834
14330	2900016C05Rik	RIKEN cDNA 2900016C05 gene	2.22751
22058	C0142E04-3	ESTs	2.22599
1320	Bcl2	B-cell leukemia/lymphoma 2	2.22312
6778	BC012974	hypothetical gene supported by BC012974	2.21947
21848	1810010L20Rik	RIKEN cDNA 1810010L20 gene	2.2161
18724	Ceacam9	CEA-related cell adhesion molecule 9	2.2133
6822	Bmp1	bone morphogenetic protein 1	2.21262
12430	AI836003	expressed sequence AI836003	2.21212
17270	L0814F12-3	ESTs	2.20806
353	AI450757	expressed sequence AI450757	2.20532
227	C78668	expressed sequence C78668	2.20439
5636	Pafah1b3	platelet-activating factor acetylhydrolase, isoform 1b, alpha1 subunit	2.20164
19904	Sncg	synuclein, gamma	2.19493
19847	Aplp1	amyloid beta (A4) precursor-like protein 1	2.19407
5188	Erbb4	v-erb-a erythroblastic leukemia viral oncogene homolog 4 (avian)	2.19073
1717	Jup	junction plakoglobin	2.19064
6118	5530600P05Rik	RIKEN cDNA 5530600P05 gene	2.18187
12331	2310051E17Rik	RIKEN cDNA 2310051E17 gene	2.1787
10787	2210403K04Rik	RIKEN cDNA 2210403K04 gene	2.17635
17593	5730454B08Rik	RIKEN cDNA 5730454B08 gene	2.17278
17145	Tirap	toll-interleukin 1 receptor (TIR) domain-containing adaptor protein	2.17269
9742	6330408J11Rik	RIKEN cDNA 6330408J11 gene	2.17228
8710	C87750	expressed sequence C87750	2.17223
15882	Vamp2	vesicle-associated membrane protein 2	2.17052
3352	H3137A08-3	ESTs, Moderately similar to S12207 hypothetical protein (B2 element) - mouse [M.musculus]	2.17004
5238	Cntf	ciliary neurotrophic factor	2.16234
21290	Ly9	lymphocyte antigen 9	2.15808
4365	Ap2a2	adaptor protein complex AP-2, alpha 2 subunit	2.15807
21716	AU040406	expressed sequence AU040406	2.1579
17872	AU024546	expressed sequence AU024546	2.15612
1471	Aqp8	aquaporin 8	2.15519
14939	H3072F07-3	ESTs	2.1529
19584	Hspb1	heat shock protein 1	2.14979
14151	LOC217721	similar to CG1358 gene product	2.14922
19634	Hmga1	high mobility group AT-hook 1	2.14828
4573	L0802B01-3	NA	2.14459
17756	Cry2	cryptochrome 2 (photolyase-like)	2.14405
4052	K0507H04-3	ESTs	2.1434
15238	H3044D05-3	ESTs	2.14229
13017	Pdlim1	PDZ and LIM domain 1 (elfin)	2.14004
15732	Doc2a	double C2, alpha	2.13862
6037	D1Ertd705e	DNA segment, Chr 1, ERATO Doi 705, expressed	2.1377
1760	E430020F17	hypothetical protein E430020F17	2.13769
14390	J0030G04-3	Mus musculus mVL30-1 retroelement mRNA sequence	2.13673
15908	1810074H01Rik	RIKEN cDNA 1810074H01 gene	2.13569
4729	H3038F01-5	NA	2.13482
19120	Cd36	CD36 antigen	2.13247
7604	Ptpn13	protein tyrosine phosphatase, non-receptor type 13	2.13179
10175	37867	septin 3	2.13095
5869	N4wbp4-pending	Nedd4 WW binding protein 4	2.12771
14381	D12Ertd216e	DNA segment, Chr 12, ERATO Doi 216, expressed	2.12506
7086	Mpg	N-methylpurine-DNA glycosylase	2.12246
15900	AJ237586	NA	2.1205
21258	0610043B10Rik	RIKEN cDNA 0610043B10 gene	2.1145
292	1300013J15Rik	RIKEN cDNA 1300013J15 gene	2.11029
15447	L0820F08-3	ESTs	2.1096
2069	4930516E05Rik	NA	2.10505
987	LOC215537	similar to Hypothetical protein KIAA0645	2.10039
21815	C0340E02-3	ESTs, Weakly similar to RIKEN cDNA 5730493B19 [Mus musculus] [M.musculus]	2.10033
19415	2310040A07Rik	RIKEN cDNA 2310040A07 gene	2.10014
13541	AI835472	expressed sequence AI835472	2.09597
16529	Psmd3	proteasome (prosome, macropain) 26S subunit, non-ATPase, 3	2.09104
9945	Ces3	carboxylesterase 3	2.09058
20942	Unc84a	unc-84 homolog A (C. elegans)	2.09055
12710	Hnrpd	heterogeneous nuclear ribonucleoprotein D	2.08857
12024	Ifngr	interferon gamma receptor	2.08704
16819	Xpnpep2	X-prolyl aminopeptidase (aminopeptidase P) 2, membrane-bound	2.08682
8166	C0901D05-3	ESTs, Moderately similar to S12207 hypothetical protein (B2 element) - mouse [M.musculus]	2.08584
17644	Scye1	small inducible cytokine subfamily E, member 1	2.08436
9174	Btg1	B-cell translocation gene 1, anti-proliferative	2.08418
6575	K0433H04-3	NA	2.08417
13846	L0031B05-3	Mus musculus, clone IMAGE:4161424, mRNA	2.0834
19398	H3067B01-3	ESTs	2.08059
7759	H3050H09-3	ESTs	2.07963
16951	Sdccag28	serologically defined colon cancer antigen 28	2.07931
14869	L0035E04-3	ESTs	2.07893
6805	L0008E01-3	ESTs, Moderately similar to nucleoredoxin [Mus musculus] [M.musculus]	2.07818
9370	Tcl1b5	T-cell leukemia/lymphoma 1B, 5	2.0762
2829	Apc7-pending	anaphase-promoting complex subunit 7	2.07398
22231	C0927D03-3	ESTs	2.07394
20570	9030425L15Rik	RIKEN cDNA 9030425L15 gene	2.06791
10425	Ly6e	lymphocyte antigen 6 complex, locus E	2.06582
9793	Retired	Retired from database	2.06431
10250	K0523A09-3	ESTs	2.06404
13135	C0651B06-3	ESTs	2.06247
10789	C76213	expressed sequence C76213	2.05695
2247	4632401C08Rik	RIKEN cDNA 4632401C08 gene	2.05527
19281	L0265C11-3	Mus musculus, clone IMAGE:4161424, mRNA	2.05511
16219	C0942F11-3	NA	2.05365
12220	LOC236374	similar to 2-cell-stage, variable group, member 1 [Mus musculus]	2.05343
13892	C79017	expressed sequence C79017	2.05282
9519	L0805G12-3	ESTs	2.05252
3848	LOC218102	germinal histone H4 gene	2.05213
10960	LOC226980	hypothetical protein LOC226980	2.05103
12100	H3066G01-3	ESTs	2.04883
22324	AI323585	expressed sequence AI323585	2.04844
13982	K0235F01-3	ESTs	2.04703
13740	Tkt	transketolase	2.04625
5848	Cdk9	cyclin-dependent kinase 9 (CDC2-related kinase)	2.04389
1600	Fgfr3	fibroblast growth factor receptor 3	2.04244
20510	C78807	expressed sequence C78807	2.04111
4426	Igsf4	immunoglobulin superfamily, member 4	2.03862
11608	LOC231801	similar to Rev/Rex activation domain binding protein-related	2.03819
1121	H3094G01-3	NA	2.03779
21578	L0922E01-3	EST	2.03094
14629	Xrn2	5-3 exoribonuclease 2	2.02801
20500	K0104B06-3	ESTs	2.02705
163	C0602E11-3	NA	2.02619
17175	L0804G04-3	ESTs	2.02585
21282	Alkbh	alkB, alkylation repair homolog (E. coli)	2.02447
7387	D7Wsu87e	DNA segment, Chr 7, Wayne State University 87, expressed	2.02377
15180	K0201D02-3	ESTs, Weakly similar to RIKEN cDNA 5730493B19 [Mus musculus] [M.musculus]	2.02314
5268	Prcc	papillary renal cell carcinoma (translocation-associated)	2.02192
1607	Scamp2	secretory carrier membrane protein 2	2.0183
20029	LOC235169	hypothetical protein LOC235169	2.01773
10311	Sox18	SRY-box containing gene 18	2.00909
16372	AW551584	expressed sequence AW551584	2.00834
366	J0812F01-3	ESTs	2.00808
20346	Glud	glutamate dehydrogenase	2.00507
20908	Myf6	myogenic factor 6	2.00481
1311	BC012974	hypothetical gene supported by BC012974	2.00216
13100	5730403J10Rik	RIKEN cDNA 5730403J10 gene	1.99775
16681	J0741H04-3	EST	1.99738
12781	Slc38a1	solute carrier family 38, member 1	1.99381
8048	Slc21a2	solute carrier family 21 (prostaglandin transporter), member 2	1.99371
10650	C0286E12-3	NA	1.98965
9953	H3144B04-5	NA	1.9878
9727	LOC215015	similar to KIAA0475 gene product	1.9856
15591	AA407306	expressed sequence AA407306	1.98399
19021	H3110H10-3	ESTs	1.9813
18748	K0537A01-3	ESTs	1.97777
1339	Pcdh18	protocadherin 18	1.97654
18131	Wbscr1	Williams-Beuren syndrome chromosome region 1 homolog (human)	1.97573
2847	L0283B01-3	NA	1.97477
15311	Nd1-pending	Nd1	1.97174
7982	K0208D11-3	ESTs	1.97133
1214	Col6a3	procollagen, type VI, alpha 3	1.97024
3318	C0322F01-3	ESTs, Weakly similar to RIKEN cDNA 5730493B19 [Mus musculus] [M.musculus]	1.96896
11960	L0070H08-3	NA	1.96767
17659	K0202A02-3	NA	1.96756
14744	L0900F01-3	NA	1.96715
6340	Mybl2	myeloblastosis oncogene-like 2	1.96686
8517	MGC18702	hypothetical protein MGC18702	1.96543
10419	H3155E06-3	ESTs	1.9582
2977	K0104A01-3	NA	1.95536
11044	Atp1a1	ATPase, Na+/K+ transporting, alpha 1 polypeptide	1.9536
15641	LOC211623	LOC211623	1.9531
10946	LOC227665	LOC227665	1.95286
612	Gtf2i	general transcription factor II I	1.95156
21347	Erbb3	v-erb-b2 erythroblastic leukemia viral oncogene homolog 3 (avian)	1.94994
5201	2410197A17Rik	RIKEN cDNA 2410197A17 gene	1.94264
15710	Npas2	neuronal PAS domain protein 2	1.94157
21802	6330576B01Rik	RIKEN cDNA 6330576B01 gene	1.93781
4684	K0508B06-3	ESTs	1.93534
16017	L0825A12-3	ESTs	1.93346
367	D1Ertd83e	DNA segment, Chr 1, ERATO Doi 83, expressed	1.93228
17720	MGC27931	hypothetical protein MGC27931	1.93015
21506	C0917A04-3	ESTs	1.92997
18579	C0219C07-3	EST	1.92952
12114	H3044B01-3	ESTs	1.92642
18193	Mad	Max dimerization protein	1.92633
14084	Pctk1	PCTAIRE-motif protein kinase 1	1.9263
11266	Srrm1	serine/arginine repetitive matrix 1	1.92594
7068	LOC225847	hypothetical protein LOC225847	1.92383
11557	Il10ra	interleukin 10 receptor, alpha	1.92271
21990	C0846D04-3	ESTs	1.9218
13173	LOC224738	hypothetical protein LOC224738	1.92096
14097	Hmox1	heme oxygenase (decycling) 1	1.92072
17325	Amotl2	angiomotin like 2	1.92034
5580	1110018I21Rik	RIKEN cDNA 1110018I21 gene	1.91651
8100	MGC6357	hypothetical protein MGC6357	1.91633
3436	C1qbp	complement component 1, q subcomponent binding protein	1.90577
13688	D16Ertd36e	DNA segment, Chr 16, ERATO Doi 36, expressed	1.90555
14198	C0322B09-3	ESTs, Moderately similar to S12207 hypothetical protein (B2 element) - mouse [M.musculus]	1.90474
18337	H3043D07-3	ESTs	1.90441
12284	1600025D17Rik	RIKEN cDNA 1600025D17 gene	1.90384
11967	Yars	tyrosyl-tRNA synthetase	1.90331
9475	LOC223770	hypothetical protein LOC223770	1.90231
16394	AI553519	expressed sequence AI553519	1.90211
13557	USP7	ubiquitin specific protease 7	1.90135
19399	Zfp36	zinc finger protein 36	1.89649
21454	Copg2	coatomer protein complex, subunit gamma 2	1.89616
2729	AW822227	expressed sequence AW822227	1.89566
13007	L0509E07-3	NA	1.89194
3054	LOC257642	NA	1.89078
14793	BC005764	hypothetical protein BC005764	1.88964
6436	Ubc	ubiquitin C	1.88733
17893	C0320C05-3	ESTs, Highly similar to splicing coactivator subunit SRm300; RNA binding protein; AT-rich element binding factor; serine/arginine repetitive matrix 2 [Homo sapiens] [H.sapiens]	1.88243
10510	L0954C03-3	NA	1.88138
6387	Atp1a1	ATPase, Na+/K+ transporting, alpha 1 polypeptide	1.88018
10348	L0053H05-3	ESTs	1.87493
8354	H3045G01-3	ESTs	1.87299
1428	L0238C07-3	ESTs	1.8718
10518	L0832C11-3	NA	1.87131
4801	Fin14	fibroblast growth factor inducible 14	1.87107
21849	H3041A05-3	NA	1.87011
18244	Rab3d	RAB3D, member RAS oncogene family	1.86869
1044	Hipk1	homeodomain interacting protein kinase 1	1.86452
11688	Cebpa	CCAAT/enhancer binding protein (C/EBP), alpha	1.86303
22100	D1Ertd8e	DNA segment, Chr 1, ERATO Doi 8, expressed	1.86294
9703	H3085D04-3	ESTs, Weakly similar to RIKEN cDNA 5730493B19 [Mus musculus] [M.musculus]	1.86017
15062	AA407862	expressed sequence AA407862	1.8532
13528	K0612A01-3	ESTs, Weakly similar to S12207 hypothetical protein (B2 element) - mouse [M.musculus]	1.8528
7901	2310014L17Rik	RIKEN cDNA 2310014L17 gene	1.85207
5829	Myo5b	myosin Vb	1.8512
22016	Dby	DEAD (aspartate-glutamate-alanine-aspartate) box polypeptide, Y chromosome	1.84924
13162	Net1	neuroepithelial cell transforming gene 1	1.84887
9365	AU014876	expressed sequence AU014876	1.84884
22349	L0241G03-3	ESTs	1.84803
17802	LOC215632	similar to SEC7 homolog; ADP-ribosylation factor guanine nucleotide-exchange factor 6 [Homo sapiens]	1.84695
14038	H3152E03-3	ESTs	1.84275
19662	L0924A04-3	ESTs	1.84247
9418	K0323D09-3	ESTs, Weakly similar to I58401 protein-tyrosine kinase (EC 2.7.1.112) JAK3 - mouse [M.musculus]	1.84078
11882	5430433B02Rik	RIKEN cDNA 5430433B02 gene	1.83839
17657	Cops2	COP9 (constitutive photomorphogenic) homolog, subunit 2 (Arabidopsis thaliana)	1.83756
9685	Crmp5-pending	collapsin response mediator protein 5	1.83738
21171	Timp1	tissue inhibitor of metalloproteinase 1	1.83661
20938	H3106A05-3	ESTs	1.83643
8265	Smfn	small fragment nuclease	1.83634
14247	Chk	choline kinase	1.8349
18430	Ier2	immediate early response 2	1.83345
3258	Nfkbie	nuclear factor of kappa light polypeptide gene enhancer in B-cells inhibitor, epsilon	1.83298
21142	H3136D12-3	ESTs	1.83281
19303	AA673513	expressed sequence AA673513	1.83247
13067	Pom121	nuclear pore membrane protein 121	1.83057
12098	Eng	endoglin	1.82969
2356	Aldh2	aldehyde dehydrogenase 2, mitochondrial	1.82933
13510	5330406M23Rik	RIKEN cDNA 5330406M23 gene	1.82844
21037	Ets2	E26 avian leukemia oncogene 2, 3 domain	1.82815
10815	Pcyt1a	phosphate cytidylyltransferase 1, choline, alpha isoform	1.82563
19648	Gclc	glutamate-cysteine ligase, catalytic subunit	1.82541
22027	Prim2	DNA primase, p58 subunit	1.8238
14215	H3144C07-3	ESTs	1.82295
10015	Tccr	T cell cytokine receptor	1.81769
4249	D9Wsu168e	DNA segment, Chr 9, Wayne State University 168, expressed	1.81766
2953	D8Ertd91e	DNA segment, Chr 8, ERATO Doi 91, expressed	1.81761
20472	H3077A02-3	ESTs	1.81605
18955	Egln1	EGL nine homolog 1 (C. elegans)	1.8142
15343	K0322H08-3	Mus musculus, clone IMAGE:5324278, mRNA	1.81274
3179	F3	coagulation factor III	1.81025
10869	Slc12a7	solute carrier family 12, member 7	1.81012
15206	LOC217228	hypothetical protein LOC217228	1.8101
18071	MGC32441	hypothetical protein MGC32441	1.80948
12122	Foxo1	forkhead box O1	1.80921
340	Gorasp2	golgi reassembly stacking protein 2	1.80892
22316	Nedd4	neural precursor cell expressed, developmentally down-regulted gene 4	1.80402
15418	5031439G07Rik	RIKEN cDNA 5031439G07 gene	1.8035
17981	H3042G01-3	ESTs, Weakly similar to A53798 58K membrane-associated protein - rat [R.norvegicus]	1.80333
10436	Krt1-18	keratin complex 1, acidic, gene 18	1.80132
22246	H3044G03-3	ESTs	1.80007
4098	Prodh	proline dehydrogenase	1.79917
2005	H3064E05-3	ESTs, Weakly similar to RIKEN cDNA 5730493B19 [Mus musculus] [M.musculus]	1.79823
1769	C0912H04-3	NA	1.79797
18647	AJ237586	NA	1.79753
1155	LOC235385	similar to iron-regulatory protein 2 [Rattus norvegicus]	1.79668
12425	L0810H09-3	ESTs	1.79627
449	Chga	chromogranin A	1.79608
18574	L0855A03-3	Mus musculus 14, 17 days embryo head cDNA, RIKEN full-length enriched library, clone:3230402G19:enolase 1, alpha non-neuron, full insert sequence	1.79602
20841	8030451K07	hypothetical protein 8030451K07	1.79587
3656	Myd116	myeloid differentiation primary response gene 116	1.79554
8353	Ptbp1	polypyrimidine tract binding protein 1	1.79527
11062	R75353	expressed sequence R75353	1.7922
8972	C0909F01-3	ESTs, Moderately similar to POL2_MOUSE Retrovirus-related POL polyprotein [Contains: Reverse transcriptase ; Endonuclease] [M.musculus]	1.79212
15874	6720469I21Rik	RIKEN cDNA 6720469I21 gene	1.79022
16349	K0315E05-3	NA	1.78965
18182	C0201D03-3	ESTs	1.78909
16061	6720460F02Rik	RIKEN cDNA 6720460F02 gene	1.78843
13869	AW546831	expressed sequence AW546831	1.78807
12012	Kcnq1	potassium voltage-gated channel, subfamily Q, member 1	1.78783
8379	AI839920	expressed sequence AI839920	1.78755
21170	K0342B06-3	ESTs	1.78621
3684	MGC36374	hypothetical protein MGC36374	1.78363
15328	K0220D02-3	ESTs	1.78292
21248	C77080	expressed sequence C77080	1.78285
2747	Fetub	fetuin beta	1.78245
11825	H3103G08-3	ESTs	1.78207
15853	Rnpc2	RNA-binding region (RNP1, RRM) containing 2	1.78175
20477	2900042E17Rik	RIKEN cDNA 2900042E17 gene	1.78067
12343	MGC37551	hypothetical protein MGC37551	1.78003
5828	K0542F03-3	ESTs	1.77954
14746	Icam2	intercellular adhesion molecule 2	1.77682
14277	AA222805.1	NA	1.77658
6662	Smoc1	SPARC related modular calcium binding 1	1.77636
18046	Dclre1a	DNA cross-link repair 1A, PSO2 homolog (S. cerevisiae)	1.77443
17290	Calu	calumenin	1.76896
4223	2700025J07Rik	RIKEN cDNA 2700025J07 gene	1.76757
22042	Cryac	crystallin, alpha C	1.76631
11441	L0945F06-3	ESTs, Highly similar to IG1R_MOUSE Insulin-like growth factor I receptor precursor [M.musculus]	1.7662
14375	H3089C11-3	ESTs	1.76569
18782	LOC232146	similar to hypothetical protein FLJ13391	1.76201
6741	Zfp29	zinc finger protein 29	1.76151
7157	LOC217356	similar to EVIN2 [Homo sapiens]	1.7611
675	AW555139	expressed sequence AW555139	1.76088
15152	C0211F11-3	ESTs	1.76047
7058	Gys3	glycogen synthase 3, brain	1.75664
13925	AI451589	EST AI451589	1.75491
8863	Mms19l	MMS19 (MET18 S. cerevisiae)-like	1.75383
12812	1700027N10Rik	RIKEN cDNA 1700027N10 gene	1.75382
998	J0446E06-3	NA	1.75312
6424	Ncoa1	nuclear receptor coactivator 1	1.75228
9445	BC037006	cDNA sequence BC037006	1.75183
18749	Ubap1	ubiquitin-associated protein 1	1.75122
1470	LOC237943	hypothetical protein LOC237943	1.751
9250	J0057B07-3	ESTs	1.74986
17886	C0225C03-3	NA	1.74809
17123	Rb1cc1	RB1-inducible coiled-coil 1	1.74684
13374	Rrr-pending	regulator for ribosome resistance homolog (S. cerevisiae)	1.74601
11778	Golga4	golgi autoantigen, golgin subfamily a, 4	1.74565
14265	D4Ertd13e	DNA segment, Chr 4, ERATO Doi 13, expressed	1.74529
3165	D10Ertd73e	DNA segment, Chr 10, ERATO Doi 73, expressed	1.74491
16535	4733401A01Rik	RIKEN cDNA 4733401A01 gene	1.74413
14693	L0603F12-3	NA	1.74275
1791	Brd4	bromodomain containing 4	1.74169
225	C0623F12-3	NA	1.74151
21286	Efnb1	ephrin B1	1.74137
7401	Arih2	ariadne homolog 2 (Drosophila)	1.74085
20623	C0941F10-3	ESTs	1.74014
12386	C86195	expressed sequence C86195	1.73951
11604	H3151D02-5	NA	1.73924
13381	C1qr1	complement component 1, q subcomponent, receptor 1	1.73831
3496	AA960365	expressed sequence AA960365	1.73794
5528	C0249G07-3	ESTs	1.73534
9577	5830415L20Rik	RIKEN cDNA 5830415L20 gene	1.73399
13450	Il4ra	interleukin 4 receptor, alpha	1.73336
2923	3110050N22Rik	RIKEN cDNA 3110050N22 gene	1.73329
4690	0610006K04Rik	RIKEN cDNA 0610006K04 gene	1.73163
6225	2300007F24Rik	RIKEN cDNA 2300007F24 gene	1.72907
8433	Trim8	tripartite motif protein 8	1.72874
11155	1200006M05Rik	RIKEN cDNA 1200006M05 gene	1.72864
9039	BE457277.1	NA	1.72675
20009	L0864H12-3	ESTs	1.72667
12129	Osm	oncostatin M	1.72569
20021	H3068E03-3	ESTs, Weakly similar to splicing factor, arginine/serine-rich 4 (SRp75); similar to splicing factor, arginine/serine-rich 4 (SFRS4) [Mus musculus] [M.musculus]	1.72528
9918	Nyren18-pending	NY-REN-18 antigen	1.72411
9986	C0015A10-3	ESTs, Weakly similar to RIKEN cDNA 5730493B19 [Mus musculus] [M.musculus]	1.7234
15166	Hnrpa2b1	heterogeneous nuclear ribonucleoprotein A2/B1	1.72225
8175	L0522C08-3	Mus musculus adult male tongue cDNA, RIKEN full-length enriched library, clone:2310066D16:raf-related oncogene, full insert sequence	1.72143
18286	L0933H01-3	ESTs	1.72109
3366	LOC233908	pigpen	1.72108
6869	Hdac5	histone deacetylase 5	1.72091
10543	AI848100	expressed sequence AI848100	1.72078
3348	Myh11	myosin heavy chain 11, smooth muscle	1.71945
12575	2410015A15Rik	RIKEN cDNA 2410015A15 gene	1.7165
21580	K0546B07-3	ESTs, Moderately similar to S12207 hypothetical protein (B2 element) - mouse [M.musculus]	1.71567
6669	5530400K14Rik	RIKEN cDNA 5530400K14 gene	1.71563
7023	C0330E07-3	ESTs	1.7141
15422	Map3k12	mitogen activated protein kinase kinase kinase 12	1.71356
18768	Ubqln1	ubiquilin 1	1.71337
15338	Atp9a	ATPase, class II, type 9A	1.712
3028	H3158E06-3	ESTs	1.71194
14376	Junb	Jun-B oncogene	1.70934
7886	BB143339	expressed sequence BB143339	1.70794
1282	Mark2	MAP/microtubule affinity-regulating kinase 2	1.70631
18732	Mycbp	c-myc binding protein	1.70628
4012	5033421K01Rik	RIKEN cDNA 5033421K01 gene	1.70555
8930	H3009F05-3	Mus musculus, Similar to phosphatidylserine decarboxylase, clone MGC:7133 IMAGE:3158145, mRNA, complete cds	1.70512
1601	1810013H02Rik	RIKEN cDNA 1810013H02 gene	1.70415
14256	Gabarapl1	gamma-aminobutyric acid (GABA(A)) receptor-associated protein-like 1	1.70338
12854	Kcnn4	potassium intermediate/small conductance calcium-activated channel, subfamily N, member 4	1.70317
17484	L0904E02-3	NA	1.70273
21277	1300001I01Rik	RIKEN cDNA 1300001I01 gene	1.70272
8932	4930453N24Rik	RIKEN cDNA 4930453N24 gene	1.7017
20777	9030612M13Rik	RIKEN cDNA 9030612M13 gene	1.7003
15241	TRB-1	TRB-1	1.69899
15554	Timp4	tissue inhibitor of metalloproteinase 4	1.69873
10685	L0534E01-3	NA	1.69806
15125	Ext1	exostoses (multiple) 1	1.69663
16408	Igfbp3	insulin-like growth factor binding protein 3	1.6956
17299	LOC223499	similar to DKFZP564O0463 protein; HSPC064 protein [Homo sapiens]	1.6946
13133	J0456D03-3	ESTs	1.69405
16367	Ddah1	dimethylarginine dimethylaminohydrolase 1	1.69398
1093	H3144E12-3	ESTs	1.69369
14419	Nes	nestin	1.69356
2264	B130052G07Rik	RIKEN cDNA B130052G07 gene	1.69242
6543	J0908E08-3	Mus musculus, Similar to ATP-dependent, RNA helicase, clone MGC:28028 IMAGE:3662249, mRNA, complete cds	1.69193
21172	H3067C03-3	constitutive photomorphogenic protein 1 (Arabidopsis)	1.6916
13894	Ywhaz	tyrosine 3-monooxygenase/tryptophan 5-monooxygenase activation protein, zeta polypeptide	1.69127
20107	Dab1	disabled homolog 1 (Drosophila)	1.69013
15983	Gata6	GATA binding protein 6	1.68985
600	Hdac3	histone deacetylase 3	1.6882
7452	Lgals7	lectin, galactose binding, soluble 7	1.68753
15155	Hspd1	heat shock protein 1 (chaperonin)	1.68671
351	H3009D09-5	NA	1.68583
6501	1210001E11Rik	RIKEN cDNA 1210001E11 gene	1.68476
15841	AA407293	expressed sequence AA407293	1.6846
16712	AU019559	expressed sequence AU019559	1.68415
316	L0907F07-3	ESTs	1.68298
2021	L0905F09-3	ESTs	1.68166
6142	ABR	active BCR-related gene	1.68091
6982	4432412E01Rik	RIKEN cDNA 4432412E01 gene	1.6808
13562	Fliih	flightless I homolog (Drosophila)	1.68016
10333	Csnk1e	casein kinase 1, epsilon	1.67958
9750	Stinp	stress induced protein	1.6791
772	C86813	expressed sequence C86813	1.67845
13391	Ddx24	DEAD/H (Asp-Glu-Ala-Asp/His) box polypeptide 13 (RNA helicase A)	1.67806
10078	1200013P24Rik	RIKEN cDNA 1200013P24 gene	1.67722
17976	Rrbp1	ribosome binding protein 1	1.67698
22375	D18Ertd511e	DNA segment, Chr 18, ERATO Doi 511, expressed	1.6748
16624	H3141E12-3	ESTs	1.67416
15547	C0030B08-3	NA	1.6716
12217	K0415F06-3	ESTs, Weakly similar to RIKEN cDNA 5730493B19 [Mus musculus] [M.musculus]	1.67103
21718	LOC217837	hypothetical protein LOC217837	1.67077
1298	Traf4	Tnf receptor associated factor 4	1.67013
16860	4833417L20Rik	RIKEN cDNA 4833417L20 gene	1.66991
20793	Rgs3	regulator of G-protein signaling 3	1.66973
18545	H3158G08-5	ESTs	1.66969
20743	D3Ertd162e	DNA segment, Chr 3, ERATO Doi 162, expressed	1.66902
7537	X83328	EST X83328	1.66865
17426	LOC230862	similar to heterochromatin protein 2, binding protein 3	1.66818
21943	C0343E08-3	ESTs	1.66788
19011	2310076D10Rik	RIKEN cDNA 2310076D10 gene	1.66688
11	Tlk2	tousled-like kinase 2 (Arabidopsis)	1.66657
11162	K0339B02-3	ESTs	1.66653
12036	Por	P450 (cytochrome) oxidoreductase	1.66649
15082	L0848D01-3	EST	1.66625
13658	D19Ertd409e	DNA segment, Chr 19, ERATO Doi 409, expressed	1.6661
14825	Pccb	propionyl Coenzyme A carboxylase, beta polypeptide	1.66562
2447	L0836C06-3	ESTs	1.66557
18959	Map3k11	mitogen activated protein kinase kinase kinase 11	1.66444
5610	1110002G11Rik	RIKEN cDNA 1110002G11 gene	1.66441
19151	Evc	Ellis van Creveld gene homolog (human)	1.66411
16885	Wbp11	WW domain binding protein 11	1.664
20561	9430072K23Rik	RIKEN cDNA 9430072K23 gene	1.66357
14147	Mcl1	myeloid cell leukemia sequence 1	1.662
783	LOC224093	hypothetical gene supported by BC022623	1.66151
6991	Adamts1	a disintegrin-like and metalloprotease (reprolysin type) with thrombospondin type 1 motif, 1	1.65925
4874	Plxnb2	plexin B2	1.65637
15054	Sdc3	syndecan 3	1.65615
6453	Tuba4	tubulin, alpha 4	1.65576
22187	5730578N08Rik	RIKEN cDNA 5730578N08 gene	1.65552
13849	1110034O07Rik	RIKEN cDNA 1110034O07 gene	1.65444
17418	AW049604	expressed sequence AW049604	1.65425
22242	Zfp143	zinc finger protein 143	1.65387
17804	C0928F10-3	ESTs	1.65346
9452	4833414G05Rik	RIKEN cDNA 4833414G05 gene	1.65289
5841	1810020C19Rik	RIKEN cDNA 1810020C19 gene	1.65266
10158	MGC19060	hypothetical protein MGC19060	1.65162
11175	C0303B12-3	NA	1.64865
14481	C78205	EST C78205	1.64794
17057	J0214D05-3	ESTs	1.64775
123	AW549174	expressed sequence AW549174	1.64625
14756	AI467391	expressed sequence AI467391	1.64598
20639	DXHXS1008E	DNA segment, Chr X, human DXS1008E	1.64554
20656	K0337H06-3	NA	1.64445
756	LOC233904	hypothetical protein LOC233904	1.64383
1061	8430438I05Rik	RIKEN cDNA 8430438I05 gene	1.64252
10982	L0288D09-3	ESTs	1.64202
15775	H3061F02-3	ESTs, Moderately similar to POL2_MOUSE Retrovirus-related POL polyprotein [Contains: Reverse transcriptase ; Endonuclease] [M.musculus]	1.64183
20721	2210412D01Rik	RIKEN cDNA 2210412D01 gene	1.64139
8530	K0207A07-3	ESTs, Highly similar to S12207 hypothetical protein (B2 element) - mouse [M.musculus]	1.64118
5273	Klhl2	kelch-like 2, Mayven (Drosophila)	1.63861
17597	Slc12a1	solute carrier family 12, member 1	1.63842
21436	H3050G06-3	ESTs	1.63613
13719	J0089H02-3	ESTs, Highly similar to PI-3-kinase-related kinase SMG-1, isoform 1; lambda/iota protein kinase C-interacting protein; phosphatidylinositol 3-kinase-related protein kinase [Homo sapiens] [H.sapiens]	1.63526
6079	Aqp1	aquaporin 1	1.63323
2577	Plec1	plectin 1	1.63302
14591	L0849H09-3	ESTs, Weakly similar to TRX2_MOUSE Trithorax homolog 2 (WW domain binding protein 7) [M.musculus]	1.63275
3883	Ncor1	nuclear receptor co-repressor 1	1.63269
16319	Igfbp5	insulin-like growth factor binding protein 5	1.63184
4097	2310075E07Rik	RIKEN cDNA 2310075E07 gene	1.63043
14075	2900045N06Rik	RIKEN cDNA 2900045N06 gene	1.63039
2149	Gprk5	G protein-coupled receptor kinase 5	1.63039
16640	D10Ucla1	DNA segment, Chr 10, University of California at Los Angeles 1	1.63013
19229	3110054G10Rik	RIKEN cDNA 3110054G10 gene	1.62854
14820	L0018F11-3	ESTs	1.6284
14373	2210415K24Rik	RIKEN cDNA 2210415K24 gene	1.62792
10246	AA691260	expressed sequence AA691260	1.62715
17609	Egfr-rs	epidermal growth factor receptor, related sequence	1.62687
11847	Arfgap3	ADP-ribosylation factor GTPase activating protein 3	1.62595
857	Ncoa2	nuclear receptor coactivator 2	1.6259
33	Tubgcp2	tubulin, gamma complex associated protein 2	1.62566
12717	Nisch	nischarin	1.62529
3801	K0300D03-3	NA	1.62499
7660	C0225B09-3	ESTs, Weakly similar to FMN2_MOUSE Formin 2 [M.musculus]	1.62209
10189	Gsk3b	glycogen synthase kinase 3 beta	1.62194
22032	Serpina3n	serine (or cysteine) proteinase inhibitor, clade A, member 3N	1.62045
5306	Unc5h2	unc5 homolog (C. elegans) 2	1.62022
2912	Plce1	phospholipase C, epsilon 1	1.6201
12170	H3086E03-3	Mus musculus, clone IMAGE:2647796, mRNA	1.61484
22539	Retired	Retired from database	1.61346
13798	K0529E03-3	ESTs	1.61307
19870	LOC242726	arginine deiminase-like protein	1.61188
22075	D3Ertd254e	DNA segment, Chr 3, ERATO Doi 254, expressed	1.61161
4216	C0313F01-3	ESTs	1.61096
16752	3222402H23	hypothetical protein 3222402H23	1.61077
10228	MGC27642	hypothetical protein FLJ12168	1.61074
4950	J0801G05-3	ESTs	1.60855
4673	Plec1	plectin 1	1.6068
15558	L0544C10-3	ESTs	1.60657
8387	5730488L07Rik	RIKEN cDNA 5730488L07 gene	1.60623
21909	C77973	expressed sequence C77973	1.60574
20727	Ureb1-pending	upstream regulatory element binding protein 1	1.60468
14904	L0509B02-3	NA	1.60437
17983	Vps29	vacuolar protein sorting 29 (S. pombe)	1.60409
8432	H3100E03-3	ESTs, Moderately similar to S12207 hypothetical protein (B2 element) - mouse [M.musculus]	1.60377
546	Dusp16	dual specificity phosphatase 16	1.60343
18096	H3102C07-3	ESTs	1.6029
15162	1600016N20Rik	RIKEN cDNA 1600016N20 gene	1.60263
18129	K0310F09-3	NA	1.60208
15385	H3065H01-3	ESTs	1.60191
11483	H3155C09-3	ESTs, Weakly similar to RIKEN cDNA 5730493B19 [Mus musculus] [M.musculus]	1.59983
17946	9330151F09Rik	RIKEN cDNA 9330151F09 gene	1.59876
10702	Stat5a	signal transducer and activator of transcription 5A	1.59847
22133	C0845C02-3	Mus musculus, clone IMAGE:4021027, mRNA	1.59808
1066	Egln2	EGL nine homolog 2 (C. elegans)	1.59768
10909	L0500B06-3	ESTs	1.59713
19836	K0226A03-3	NA	1.59681
8218	Ncl	nucleolin	1.59638
8022	2410022L05Rik	RIKEN cDNA 2410022L05 gene	1.59633
8083	Tex19	testis expressed gene 19	1.59594
13633	K0104C03-3	ESTs, Moderately similar to A60716 somatotropin intron-related protein RDE.25 - rat (fragment) [R.norvegicus]	1.5946
17165	Dst	dystonin	1.5942
17956	H3094E11-3	ESTs, Weakly similar to apoptosis-associated tyrosine kinase [Mus musculus] [M.musculus]	1.59418
20874	Hba-x	hemoglobin X, alpha-like embryonic chain in Hba complex	1.59324
14708	H3104A10-3	ESTs	1.593
7618	LOC235497	similar to hypothetical protein BC018147 [Homo sapiens]	1.59178
7589	Wnt6	wingless-related MMTV integration site 6	1.58997
15718	J0547F02-3	ESTs	1.58989
8077	Fem1b	feminization 1 homolog b (C. elegans)	1.58977
16331	C0874A10-3	NA	1.58975
18155	Csnk1e	casein kinase 1, epsilon	1.58856
8021	J0260D03-3	ESTs	1.58747
1411	1110038I05Rik	RIKEN cDNA 1110038I05 gene	1.58668
13966	K0522D07-3	ESTs	1.58664
10492	Stam2	signal transducing adaptor molecule (SH3 domain and ITAM motif) 2	1.58636
18216	Ldb1	LIM domain binding 1	1.58613
9392	L0202A02-3	ESTs	1.58578
259	LOC217695	hypothetical gene supported by BC022607	1.58578
474	Ubap2	ubiquitin-associated protein 2	1.58526
21225	Myo5a	myosin Va	1.58512
13974	L0949E05-3	ESTs	1.58461
21787	Cav	caveolin, caveolae protein	1.5844
11540	Usp3	ubiquitin specific protease 3	1.58437
8677	Map3k4	mitogen activated protein kinase kinase kinase 4	1.58361
10192	Zfr	zinc finger RNA binding protein	1.58302
2096	BC035522	similar to hypothetical protein MGC955 [Homo sapiens]	1.58292
7145	L0840G11-3	ESTs, Highly similar to S12207 hypothetical protein (B2 element) - mouse [M.musculus]	1.58248
9199	4930566A11Rik	RIKEN cDNA 4930566A11 gene	1.58233
9159	5730456K23Rik	RIKEN cDNA 5730456K23 gene	1.58187
18658	6530420C11Rik	RIKEN cDNA 6530420C11 gene	1.58179
12620	L0548F11-3	ESTs	1.58143
7184	H3068A03-3	ESTs	1.58118
18466	5630401D24Rik	RIKEN cDNA 5630401D24 gene	1.57956
15244	C0332E06-3	ESTs	1.57913
9960	L0528H02-3	ESTs, Moderately similar to PUR4_HUMAN Phosphoribosylformylglycinamidine synthase (FGAM synthase) (FGAMS) (Formylglycinamide ribotide amidotransferase) (FGARAT) (Formylglycinamide ribotide synthetase) [H.sapiens]	1.57913
8076	Sara	SAR1a gene homolog (S. cerevisiae)	1.57891
20845	6330503C17Rik	RIKEN cDNA 6330503C17 gene	1.57879
9597	L0818F11-3	ESTs	1.57856
2856	Son	Son cell proliferation protein	1.57839
3802	L0834E07-3	ESTs, Weakly similar to hypothetical protein, MNCb-4760 [Mus musculus] [M.musculus]	1.57788
12274	LOC232540	hypothetical gene supported by BC011326	1.57728
18977	J0073G08-3	ESTs, Weakly similar to RIKEN cDNA 5730493B19 [Mus musculus] [M.musculus]	1.57703
18841	K0211H11-3	Mus musculus, clone MGC:32212 IMAGE:5007670, mRNA, complete cds	1.57673
20101	AU022167	expressed sequence AU022167	1.57646
2635	BC006909	cDNA sequence BC006909	1.57619
10143	H3159F05-3	ESTs, Weakly similar to RIKEN cDNA 5730493B19 [Mus musculus] [M.musculus]	1.57606
4609	K0200F05-3	ESTs	1.5758
5898	D14Ertd226e	DNA segment, Chr 14, ERATO Doi 226, expressed	1.57578
18861	Impact	imprinted and ancient	1.57533
9625	C1-ten	tensin 2	1.57501
7717	5730406M06Rik	RIKEN cDNA 5730406M06 gene	1.57314
17899	6330403K07Rik	RIKEN cDNA 6330403K07 gene	1.57245
18480	LOC192196	CGI-74-like SR-rich	1.57136
8415	H3032G03-3	NA	1.57005
20185	AW228944	expressed sequence AW228944	1.56986
6364	Runx3	runt related transcription factor 3	1.56959
11145	K0506G08-3	ESTs	1.56883
3634	Rps6kb2	ribosomal protein S6 kinase, polypeptide 2	1.56841
14007	1700112L09Rik	NA	1.56811
21453	H3048E04-3	Mus musculus, clone IMAGE:4952607, mRNA	1.56741
10100	2700025J07Rik	RIKEN cDNA 2700025J07 gene	1.56712
3977	Cdc42ep3	CDC42 effector protein (Rho GTPase binding) 3	1.56693
13454	DKFZp564B0769	NA	1.56543
14394	C0347G10-3	NA	1.56463
12971	D4Wsu24e	DNA segment, Chr 4, Wayne State University 24, expressed	1.56442
8512	4932443L08Rik	RIKEN cDNA 4932443L08 gene	1.56402
17053	H3057B06-3	ESTs	1.56368
9353	Prkcabp	protein kinase C, alpha binding protein	1.56328
15171	Tmem2	transmembrane protein 2	1.56119
21383	AW544947	expressed sequence AW544947	1.56016
623	Pcm1	pericentriolar material 1	1.55902
21961	Zfp91	zinc finger protein 91	1.55751
7349	1110020C13Rik	RIKEN cDNA 1110020C13 gene	1.55696
11206	2310011G17Rik	RIKEN cDNA 2310011G17 gene	1.55671
12792	Nktr	natural killer tumor recognition sequence	1.55644
12857	1110067B18Rik	RIKEN cDNA 1110067B18 gene	1.55593
12600	F830007N14Rik	RIKEN cDNA F830007N14 gene	1.55535
16306	Pip5k2c	phosphatidylinositol-4-phosphate 5-kinase, type II, gamma	1.55523
6829	Bcl2l	Bcl2-like	1.55488
20343	2410002F23Rik	RIKEN cDNA 2410002F23 gene	1.55294
3745	2900002L20Rik	RIKEN cDNA 2900002L20 gene	1.55283
11722	1110036D12Rik	RIKEN cDNA 1110036D12 gene	1.55276
11795	D8Ertd82e	DNA segment, Chr 8, ERATO Doi 82, expressed	1.5506
4649	Uck2-pending	uridine-cytidine kinase 2	1.54994
18227	Rag1	recombination activating gene 1	1.54976
8442	AA408817	expressed sequence AA408817	1.54876
2249	Mep1a	meprin 1 alpha	1.54859
12834	Map3k6	mitogen-activated protein kinase kinase kinase 6	1.54837
22186	Vegfa	vascular endothelial growth factor A	1.54792
7062	BC003314	cDNA sequence BC003314	1.54777
14218	Nedd4	neural precursor cell expressed, developmentally down-regulted gene 4	1.54704
16479	L0231E03-3	ESTs	1.54688
362	C81489	expressed sequence C81489	1.54687
18147	Mapkapk2	MAP kinase-activated protein kinase 2	1.54652
2453	1500016H10Rik	RIKEN cDNA 1500016H10 gene	1.54637
12518	H3098C07-3	ESTs	1.54606
20457	2410141F18Rik	RIKEN cDNA 2410141F18 gene	1.54552
15527	H3017H07-3	ESTs, Moderately similar to S12207 hypothetical protein (B2 element) - mouse [M.musculus]	1.54524
6500	Selp	selectin, platelet	1.54505
17258	Bicc1	bicaudal C homolog 1 (Drosophila)	1.54491
21689	Ches1	checkpoint suppressor 1	1.54483
17387	AA536743	expressed sequence AA536743	1.54469
18585	0610041D19Rik	RIKEN cDNA 0610041D19 gene	1.54398
8497	1810031K17Rik	RIKEN cDNA 1810031K17 gene	1.54315
16857	L0941E02-3	ESTs	1.54271
15684	J0203B02-3	NA	1.54206
17777	LOC268789	hypothetical protein LOC268789	1.54167
18726	Mknk2	MAP kinase-interacting serine/threonine kinase 2	1.54125
13397	B4galt1	UDP-Gal:betaGlcNAc beta 1,4- galactosyltransferase, polypeptide 1	1.54116
6719	Ppp1r2	protein phosphatase 1, regulatory (inhibitor) subunit 2	1.54073
11993	LOC215734	similar to dJ44A20.3 (novel protein similar to worm F32F2.1) [Homo sapiens]	1.54068
16926	4933439F18Rik	RIKEN cDNA 4933439F18 gene	1.54016
17703	LOC207318	similar to beta actin [Sigmodon hispidus]	1.53956
3715	H3101H07-3	ESTs	1.53947
12358	2310061N19Rik	RIKEN cDNA 2310061N19 gene	1.5393
9790	C3ar1	complement component 3a receptor 1	1.53882
17504	Tkt	transketolase	1.53782
15117	L0953B12-3	ESTs	1.53767
15537	Nup50	nucleoprotein 50	1.53715
17545	Bpgm	2,3-bisphosphoglycerate mutase	1.53636
11221	Cys1	cystin 1	1.53577
12451	L0075B01-3	NA	1.53437
2100	1110036H20Rik	RIKEN cDNA 1110036H20 gene	1.53416
17877	J0022H10-3	NA	1.53358
16523	Mllt10	myeloid/lymphoid or mixed lineage-leukemia translocation to 10 homolog (Drosophila)	1.53253
2787	Clu	clusterin	1.53229
10005	1110025G12Rik	RIKEN cDNA 1110025G12 gene	1.53195
18470	K0517D08-3	ESTs	1.53173
9508	Fastk	Fas-activated serine/threonine kinase	1.53158
18307	C0289A09-3	NA	1.53156
6260	LOC212398	similar to FRAT2 protein; GSK-3 binding protein FRAT2 [Homo sapiens]	1.53143
18134	H3075G06-3	Mus musculus, clone MGC:36285 IMAGE:4163356, mRNA, complete cds	1.53131
6466	4932443L08Rik	RIKEN cDNA 4932443L08 gene	1.53131
4551	Mvk	mevalonate kinase	1.53111
13161	J0425B03-3	NA	1.53111
5900	8430419L09Rik	RIKEN cDNA 8430419L09 gene	1.53052
19103	G6pt1	glucose-6-phosphatase, transport protein 1	1.53051
13800	K0520F06-3	ESTs	1.53045
17642	H3101B10-5	NA	1.5297
17200	BB251560.1	NA	1.52927
18887	9330170P05Rik	RIKEN cDNA 9330170P05 gene	1.52885
1027	Sp3	trans-acting transcription factor 3	1.52773
4245	L0810A01-3	EST	1.52635
17309	H3047F12-3	ESTs	1.52573
18222	Il18bp	interleukin 18 binding protein	1.52496
18691	LOC231874	similar to DKFZP586I1023 protein [Homo sapiens]	1.52471
13985	L0235H11-3	EST	1.52321
19932	H3068A04-3	ESTs	1.52297
427	Esrrb	estrogen related receptor, beta	1.52096
19396	Gna12	guanine nucleotide binding protein, alpha 12	1.52022
19127	H3068B06-3	ESTs	1.51998
18672	D11Ertd530e	DNA segment, Chr 11, ERATO Doi 530, expressed	1.51993
11224	Fkbp1a	FK506 binding protein 1a	1.5185
17348	H3110A05-3	ESTs, Weakly similar to RIKEN cDNA 5730493B19 [Mus musculus] [M.musculus]	1.51801
15894	Bcl7c	B-cell CLL/lymphoma 7C	1.51749
21417	3110043J09Rik	RIKEN cDNA 3110043J09 gene	1.51727
17150	AW540062	expressed sequence AW540062	1.51713
19360	4930438M06Rik	RIKEN cDNA 4930438M06 gene	1.51661
26	9330175N02	hypothetical protein 9330175N02	1.51592
20542	1500005N04Rik	RIKEN cDNA 1500005N04 gene	1.51591
1317	H3059G07-3	NA	1.51527
14566	Mapkapk5	MAP kinase-activated protein kinase 5	1.51524
5133	1810005K14Rik	RIKEN cDNA 1810005K14 gene	1.51415
21875	6030407P20Rik	RIKEN cDNA 6030407P20 gene	1.51415
3758	2900059G15Rik	RIKEN cDNA 2900059G15 gene	1.5132
179	Tnk2	tyrosine kinase, non-receptor, 2	1.51295
80	C0301D05-3	ESTs, Weakly similar to RIKEN cDNA 5730493B19 [Mus musculus] [M.musculus]	1.51292
8423	Vil2	villin 2	1.51281
21831	J0800A08-3	ESTs	1.51217
18528	C0322B03-3	Mus musculus, clone MGC:37830 IMAGE:5099225, mRNA, complete cds	1.5121
19773	2900005C20Rik	RIKEN cDNA 2900005C20 gene	1.51199
22092	9030612M13Rik	RIKEN cDNA 9030612M13 gene	1.51172
10647	AW121686	expressed sequence AW121686	1.51166
11715	J0004C04-3	ESTs	1.51125
11566	Grinl1a	glutamate receptor, ionotropic, N-methyl D-aspartate-like 1A	1.51068
3960	H3093E12-3	ESTs	1.51032
19477	H3072E06-3	ESTs	1.5098
14262	AU022680	expressed sequence AU022680	1.50945
10461	Dazap2	DAZ associated protein 2	1.50908
13415	Atp6v0a1	ATPase, H+ transporting, lysosomal V0 subunit a isoform 1	1.50891
21603	Canx	calnexin	1.50853
17337	C76434	expressed sequence C76434	1.50807
8604	Clcn3	chloride channel 3	1.50754
2556	K0532B01-3	ESTs	1.50716
17357	AI647528	expressed sequence AI647528	1.507
14278	1810043J12Rik	RIKEN cDNA 1810043J12 gene	1.50697
1284	5033413A03Rik	RIKEN cDNA 5033413A03 gene	1.50619
8579	LOC208132	similar to CG11943-PB [Drosophila melanogaster]	1.50538
10912	Pum1	pumilio 1 (Drosophila)	1.50501
15737	Sdccag33	serologically defined colon cancer antigen 33	1.50494
6635	Tera-pending	teratocarcinoma expressed, serine rich	1.50461
4118	AU015601	expressed sequence AU015601	1.50378
12952	C0116A07-3	ESTs	1.50359
11157	K0507G12-3	ESTs	1.50336
20269	Zfp297	zinc finger protein 297	1.50228
14764	C0836A08-3	NA	1.5015
14593	1110005N04Rik	RIKEN cDNA 1110005N04 gene	1.50135
1409	C0943A02-3	ESTs	1.50124
12648	Eeg1-pending	embryonic epithelial gene 1	1.50101
5688	C76992	expressed sequence C76992	1.49994
7819	C0183F04-3	Mus musculus, clone IMAGE:3482828, mRNA	1.4997
12538	Rev3l	REV3-like, catalytic subunit of DNA polymerase zeta RAD54 like (S. cerevisiae)	1.49914
9587	AI256853	expressed sequence AI256853	1.49898
8491	L0303B08-3	NA	1.49886
8431	6430527G18Rik	RIKEN cDNA 6430527G18 gene	1.49856
8993	D17Wsu94e	DNA segment, Chr 17, Wayne State University 94, expressed	1.49846
9340	LOC240511	LOC240511	1.49835
19604	C85549	expressed sequence C85549	1.49803
16350	C86142	expressed sequence C86142	1.49711
17637	Ppp1r16a	protein phosphatase 1, regulatory (inhibitor) subunit 16A	1.49658
20606	C0311D05-3	ESTs, Weakly similar to RIKEN cDNA 5730493B19 [Mus musculus] [M.musculus]	1.49626
15458	2600001J17Rik	RIKEN cDNA 2600001J17 gene	1.49619
1372	H3155B03-3	ESTs, Moderately similar to proteasome (prosome, macropain) 26S subunit, non-ATPase, 8 [Mus musculus] [M.musculus]	1.49618
7523	AI561533.1	NA	1.49576
1968	4833438B11Rik	RIKEN cDNA 4833438B11 gene	1.49566
14237	L0857H10-3	NA	1.49535
20466	H3035D01-3	ESTs	1.4949
14823	2610029D06Rik	RIKEN cDNA 2610029D06 gene	1.49471
21792	LOC227639	hypothetical gene supported by BC002291	1.49391
15635	Sp1	trans-acting transcription factor 1	1.49377
12448	Rap2b	RAP2B, member of RAS oncogene family	1.4935
1432	Cish	cytokine inducible SH2-containing protein	1.4933
6212	J0446B10-3	ESTs	1.49322
7292	Ppargc1	peroxisome proliferative activated receptor, gamma, coactivator 1	1.49267
15247	J0401F06-3	Mus musculus, clone IMAGE:5366736, mRNA	1.49242
15469	Cab39	calcium binding protein, 39 kDa	1.49238
17517	J0903D06-3	ESTs	1.49215
14517	C87311	expressed sequence C87311	1.49208
19268	AI847581	expressed sequence AI847581	1.49116
15728	1810015H18Rik	RIKEN cDNA 1810015H18 gene	1.49097
18287	Chd2	chromodomain helicase DNA binding protein 2	1.48992
10313	4632432J16Rik	RIKEN cDNA 4632432J16 gene	1.48898
11721	5730403M16Rik	RIKEN cDNA 5730403M16 gene	1.48811
12233	C0235A04-3	ESTs, Moderately similar to hypothetical protein SP192 [Homo sapiens] [H.sapiens]	1.48768
10896	C330016H24Rik	RIKEN cDNA C330016H24 gene	1.48749
6744	C0884E12-3	ESTs	1.48711
12879	K0403H08-3	NA	1.4868
7654	5730502D15Rik	RIKEN cDNA 5730502D15 gene	1.48666
3478	Slc30a4	solute carrier family 30 (zinc transporter), member 4	1.48554
12216	Selel	selectin, endothelial cell, ligand	1.48541
19484	LOC234778	LOC234778	1.4849
5724	LOC214597	hypothetical protein LOC214597	1.48459
10856	1110003O22Rik	RIKEN cDNA 1110003O22 gene	1.48458
12160	J0458C11-3	expressed sequence AU024679	1.48409
11502	D11Ertd498e	DNA segment, Chr 11, ERATO Doi 498, expressed	1.484
21203	Cct7	chaperonin subunit 7 (eta)	1.48385
18388	H3073C01-3	ESTs, Weakly similar to RIKEN cDNA 5730493B19 [Mus musculus] [M.musculus]	1.48354
16555	C0326D05-3	ESTs	1.48336
3327	Rnpc2	RNA-binding region (RNP1, RRM) containing 2	1.48314
16525	Mtf1	metal response element binding transcription factor 1	1.48311
9983	2900010D03Rik	RIKEN cDNA 2900010D03 gene	1.48299
22542	Retired	Retired from database	1.48179
14128	L0508F03-3	ESTs	1.4817
2719	5830415L20Rik	RIKEN cDNA 5830415L20 gene	1.48147
7692	BC034597	similar to spermatogenesis associated 2 [Rattus norvegicus]	1.48137
15494	Fhl2	four and a half LIM domains 2	1.48134
13754	C0911C08-3	NA	1.48107
18833	Nkx2-5	NK2 transcription factor related, locus 5 (Drosophila)	1.48098
17428	C0902F04-3	ESTs	1.48092
15907	Srrm1	serine/arginine repetitive matrix 1	1.4808
8780	Ptbp2	polypyrimidine tract binding protein 2	1.48049
5912	AI551093	expressed sequence AI551093	1.48021
19219	A630096F19	hypothetical protein A630096F19	1.48009
14922	J0037B08-3	DNA segment, Chr 8, ERATO Doi 67, expressed	1.48006
7279	L0703C09-3	expressed sequence BB045044	1.47991
4405	Car14	carbonic anhydrase 14	1.47991
11779	MGC30809	hypothetical protein MGC30809	1.47929
4103	MGC37551	hypothetical protein MGC37551	1.47906
3106	Actc1	actin, alpha, cardiac	1.47869
7245	C0201C10-3	NA	1.47844
17374	L0285H05-3	ESTs, Weakly similar to PRP3_MOUSE PROLINE-RICH PROTEIN MP-3 [M.musculus]	1.47799
19114	AI849128	expressed sequence AI849128	1.47791
7594	2310015K15Rik	RIKEN cDNA 2310015K15 gene	1.47747
18333	D8Ertd107e	DNA segment, Chr 8, ERATO Doi 107, expressed	1.47739
16339	LOC230936	hypothetical protein LOC230936	1.47703
17286	Yy1	YY1 transcription factor	1.47638
21279	H3123B03-3	ESTs	1.47615
17570	C80998	expressed sequence C80998	1.47601
12356	Csnk2a2	casein kinase II, alpha 2, polypeptide	1.47599
7623	C0295D05-3	ESTs	1.47597
18115	L0010A11-3	ESTs, Weakly similar to phosphatidic acid phosphatase type 2B [Mus musculus] [M.musculus]	1.4753
19441	6720480F16Rik	RIKEN cDNA 6720480F16 gene	1.47432
6146	H3094C08-3	ESTs, Weakly similar to L1 repeat, Tf subfamily, member 23 [Mus musculus] [M.musculus]	1.47417
10004	LOC229599	similar to hypothetical protein BC017397 [Homo sapiens]	1.47404
21747	D10Ertd43e	DNA segment, Chr 10, ERATO Doi 43, expressed	1.47289
19978	C0329F12-3	ESTs	1.47287
6296	AI848316	expressed sequence AI848316	1.47266
4362	IRA1	IRA1 protein	1.47256
2903	L0052A03-3	NA	1.4725
6159	C0927H09-3	ESTs	1.47173
19087	5730405M13Rik	RIKEN cDNA 5730405M13 gene	1.4716
13399	H3020G12-3	ESTs	1.47064
5948	Wsb2-pending	WD-40-repeat-containing protein with a SOCS box 2	1.47057
9054	Celsr2	cadherin EGF LAG seven-pass G-type receptor 2	1.47037
16051	Zfp106	zinc finger protein 106	1.47035
15750	L0827E03-3	ESTs, Weakly similar to novel protein; hypothetical protein FLJ13018 [Homo sapiens] [H.sapiens]	1.46956
18752	AI317223	expressed sequence AI317223	1.4693
15769	C0121E07-3	EST	1.46863
17384	C0346D09-3	ESTs, Highly similar to T17345 hypothetical protein DKFZp586M1824.1 - human (fragment) [H.sapiens]	1.46853
21922	AI851288	expressed sequence AI851288	1.46809
401	AU021933	expressed sequence AU021933	1.46794
14983	Prtb	proline rich protein expressed in brain	1.4678
7186	C0403B04-3	NA	1.46703
20763	C0938H01-3	ESTs	1.46635
11796	4930422I07Rik	RIKEN cDNA 4930422I07 gene	1.4659
18180	Arnt	aryl hydrocarbon receptor nuclear translocator	1.46578
16726	MGC12117	hypothetical protein MGC12117	1.46567
5689	AW912295.1	NA	1.46521
13534	L0547F11-3	ESTs	1.46454
4001	H3100H05-3	ESTs	1.4645
6596	Bdg29-pending	BDG-29 protein	1.4639
5289	Ctxl-pending	cortical thymocyte receptor (X. laevis CTX) like	1.46369
14367	Ube2h	ubiquitin-conjugating enzyme E2H	1.46361
9438	C0628F05-3	ESTs	1.46308
14665	H3099H06-3	NA	1.46285
13753	Ddx38	DEAD/H (Asp-Glu-Ala-Asp/His) box polypeptide 38	1.46272
16599	Fosl1	fos-like antigen 1	1.46248
13752	G0115D11-3	ESTs	1.46219
19500	Ezh1	enhancer of zeste homolog 1 (Drosophila)	1.46191
14041	AU023707	expressed sequence AU023707	1.46157
5330	Agpat3	1-acylglycerol-3-phosphate O-acyltransferase 3	1.46092
11362	C0280C09-3	ESTs	1.46085
14826	G0118C02-3	ESTs	1.46019
13440	C0114A10-3	ESTs	1.46018
10723	Rock1	Rho-associated coiled-coil forming kinase 1	1.45996
16975	H3052H09-3	ESTs, Weakly similar to RIKEN cDNA 5730493B19 [Mus musculus] [M.musculus]	1.45956
6998	C0923F10-3	NA	1.45875
4873	C0901A11-3	NA	1.45857
12875	Sox4	SRY-box containing gene 4	1.45817
12003	D10Ertd638e	DNA segment, Chr 10, ERATO Doi 638, expressed	1.45769
2391	H3089A01-3	Mus musculus, clone IMAGE:5149237, mRNA, partial cds	1.45626
7440	C330016H24Rik	RIKEN cDNA C330016H24 gene	1.45557
18455	Mbnl	muscleblind-like (Drosophila)	1.45433
9762	C77651	expressed sequence C77651	1.45419
11079	AU014659	expressed sequence AU014659	1.45415
3786	C330039G02Rik	RIKEN cDNA C330039G02 gene	1.45376
3080	Slu7-pending	step II splicing factor SLU7	1.45367
20695	Atf4	activating transcription factor 4	1.45367
20700	H3056A04-3	ESTs	1.45324
18946	C0892H09-3	NA	1.45262
15050	H3158D07-3	ESTs, Moderately similar to RIKEN cDNA 5730493B19 [Mus musculus] [M.musculus]	1.45215
10990	H3091F06-3	ESTs	1.45201
20501	1200003E11Rik	RIKEN cDNA 1200003E11 gene	1.45169
11405	1810073P09Rik	RIKEN cDNA 1810073P09 gene	1.45152
15542	2900052H09Rik	RIKEN cDNA 2900052H09 gene	1.45116
1864	Fxr2h	fragile X mental retardation gene 2, autosomal homolog	1.4505
16873	G6pc-rs	glucose-6-phosphatase, catalytic, related sequence	1.44974
8393	AI854770	expressed sequence AI854770	1.44957
16119	Rnpc1	RNA-binding region (RNP1, RRM) containing 1	1.44928
7661	L0009H05-3	NA	1.44914
21067	L0858A08-3	ESTs	1.4491
15897	J0422H10-3	ESTs	1.44868
7201	Sptlc2	serine palmitoyltransferase, long chain base subunit 2	1.4486
21339	MGC29021	hypothetical protein MGC29021	1.44833
2210	Hoxb1	homeo box B1	1.44827
15989	Orc3l	origin recognition complex, subunit 3-like (S. cerevisiae)	1.44822
11225	Zfp162	zinc finger protein 162	1.44751
10394	AW105885	expressed sequence AW105885	1.44743
18043	H3107B11-3	ESTs	1.44683
6297	C0900B01-3	ESTs	1.44679
7104	Tex15	testis expressed gene 15	1.44642
22447	Fbln1	fibulin 1	1.44633
79	L0854E12-3	ESTs	1.44628
11001	0610009M14Rik	RIKEN cDNA 0610009M14 gene	1.44556
12967	L0244A09-3	Mus musculus, clone IMAGE:3586350, mRNA, partial cds	1.44475
489	Rab9	RAB9, member RAS oncogene family	1.44467
6853	Sema5a	sema domain, seven thrombospondin repeats (type 1 and type 1-like), transmembrane domain (TM) and short cytoplasmic domain, (semaphorin) 5A	1.4446
13327	Rbm6	RNA binding motif protein 6	1.44442
19709	1810010L20Rik	RIKEN cDNA 1810010L20 gene	1.44415
2509	H3057G01-3	Mus musculus, clone IMAGE:5369153, mRNA	1.44403
21296	Ube2e3	ubiquitin-conjugating enzyme E2E 3, UBC4/5 homolog (yeast)	1.44385
10632	Kcnip1	Kv channel-interacting protein 1	1.44373
15884	L0913D05-3	NA	1.44322
12959	Sf3b1	splicing factor 3b, subunit 1, 155 kDa	1.44309
2182	9030022E12Rik	RIKEN cDNA 9030022E12 gene	1.44306
8207	Hspg2	perlecan (heparan sulfate proteoglycan 2)	1.44304
8977	AI265725	expressed sequence AI265725	1.44237
19760	H3069A05-3	NA	1.44228
8683	Rela	v-rel reticuloendotheliosis viral oncogene homolog A, (avian)	1.44194
11328	Chic2	cysteine-rich hydrophobic domain 2	1.44158
16655	1110003E12Rik	RIKEN cDNA 1110003E12 gene	1.44147
14281	AA414966	expressed sequence AA414966	1.44136
21671	AI790205	expressed sequence AI790205	1.44079
16553	C0326G03-3	ESTs	1.44074
11785	K0447F06-3	ESTs, Moderately similar to S12207 hypothetical protein (B2 element) - mouse [M.musculus]	1.43969
1450	Jun	Jun oncogene	1.43948
2335	H3095A03-3	ESTs, Weakly similar to RIKEN cDNA 5730493B19 [Mus musculus] [M.musculus]	1.43767
2565	J1043G11-3	ESTs	1.43614
14822	1110019I14Rik	RIKEN cDNA 1110019I14 gene	1.43544
16839	Chek1	checkpoint kinase 1 homolog (S. pombe)	1.43542
13662	C430040P13Rik	RIKEN cDNA C430040P13 gene	1.43538
14926	Tec	cytoplasmic tyrosine kinase, Dscr28C related (Drosophila)	1.43457
5308	LOC231124	LOC231124	1.43449
141	C0645C09-3	ESTs	1.43444
10324	Ier5	immediate early response 5	1.43413
12985	L0002D02-3	EST, Weakly similar to A45964 hemoglobin alpha chain - mouse [M.musculus]	1.43389
21744	H3066C03-3	ESTs	1.43375
3757	D4Ertd13e	DNA segment, Chr 4, ERATO Doi 13, expressed	1.43369
8428	L0513D12-3	ESTs	1.43325
2024	AA407180	expressed sequence AA407180	1.43283
5054	L0821G03-3	ESTs	1.43257
7863	J0730D11-3	EST	1.43222
13075	H3043G12-3	ESTs, Weakly similar to ENC1_MOUSE Ectoderm-neural cortex-1 protein (ENC-1) [M.musculus]	1.43198
15366	C0670F09-3	NA	1.43168
15423	L0822C03-3	ESTs	1.43151
4791	C0294H12-3	ESTs	1.43127
18852	G0107D03-3	ESTs	1.43119
15811	K0517A04-3	ESTs, Weakly similar to RIKEN cDNA 5730493B19 [Mus musculus] [M.musculus]	1.43084
14113	Son	Son cell proliferation protein	1.43048
18271	2310015K15Rik	RIKEN cDNA 2310015K15 gene	1.43034
19891	H3149H02-3	ESTs, Weakly similar to RIKEN cDNA 5730493B19 [Mus musculus] [M.musculus]	1.43028
3623	1200009B18Rik	RIKEN cDNA 1200009B18 gene	1.43015
8318	2310063P06Rik	RIKEN cDNA 2310063P06 gene	1.42984
16472	H3067E10-3	ESTs	1.42977
11497	2310005D12Rik	RIKEN cDNA 2310005D12 gene	1.42972
20808	Ecm1	extracellular matrix protein 1	1.42957
18322	Ets2	E26 avian leukemia oncogene 2, 3 domain	1.42906
14590	AA960172	expressed sequence AA960172	1.42901
19007	J0206E05-3	NA	1.42845
21526	IAN6	immune-associated nucleotide 6	1.42839
1057	Ncor1	nuclear receptor co-repressor 1	1.42791
9988	2010004J23Rik	RIKEN cDNA 2010004J23 gene	1.42771
20098	L0057D03-3	ESTs, Weakly similar to RIKEN cDNA 5730493B19 [Mus musculus] [M.musculus]	1.42764
18003	Timp3	tissue inhibitor of metalloproteinase 3	1.42722
13402	J0829B06-3	NA	1.42694
1811	L0851C10-3	ESTs	1.42602
19607	C0299E02-3	ESTs, Weakly similar to RIKEN cDNA 5830411J07 [Mus musculus] [M.musculus]	1.42593
21268	LOC212285	hypothetical protein LOC212285	1.42513
10049	C0323H02-3	ESTs	1.42424
13387	1110018I21Rik	RIKEN cDNA 1110018I21 gene	1.42381
118	A630055H10Rik	RIKEN cDNA A630055H10 gene	1.42321
16490	K0526H12-3	NA	1.42303
8103	D3Jfr1	DNA segment, Chr 3, MJeffers 1	1.42251
17142	Gocap1	golgi complex associated protein 1	1.42216
11111	3010027A04Rik	RIKEN cDNA 3010027A04 gene	1.42182
14137	K0118H09-3	EST	1.42139
8193	L0236F01-3	NA	1.42133
4292	4933419D20Rik	RIKEN cDNA 4933419D20 gene	1.42083
4282	C0306G10-3	ESTs, Moderately similar to T31422 C-terminal domain-binding protein rA9 - rat [R.norvegicus]	1.42046
8726	Plat	plasminogen activator, tissue	1.41971
352	BC002318	cDNA sequence BC002318	1.41934
16930	H3159B11-5	NA	1.41928
18557	H3092E02-3	Mus musculus, clone IMAGE:3593038, mRNA, partial cds	1.41835
17829	C030048H21Rik	RIKEN cDNA C030048H21 gene	1.41814
13323	J0907D04-3	ESTs, Weakly similar to proteasome (prosome, macropain) 26S subunit, non-ATPase, 12 [Mus musculus] [M.musculus]	1.41797
13345	Grn	granulin	1.41787
17186	H3134F09-3	ESTs	1.41786
17212	J1003F08-3	ESTs, Weakly similar to SNK_MOUSE Serine/threonine-protein kinase SNK (Serum inducible kinase) [M.musculus]	1.41756
14585	K0528C02-3	ESTs	1.41688
2665	R75424	expressed sequence R75424	1.41662
4802	L0802H02-3	ESTs, Moderately similar to S12207 hypothetical protein (B2 element) - mouse [M.musculus]	1.41644
20901	1810043J12Rik	RIKEN cDNA 1810043J12 gene	1.41637
473	Arhu	ras homolog gene family, member U	1.41634
13453	J0404F08-3	expressed sequence AU022052	1.41632
75	Tcf4	transcription factor 4	1.41617
8804	Fshr	follicle stimulating hormone receptor	1.41614
13163	H3065E12-3	NA	1.41611
8523	Gtpbp4-pending	GTP binding protein 4	1.41557
15044	Rgs5	regulator of G-protein signaling 5	1.41547
21711	2010109K09Rik	RIKEN cDNA 2010109K09 gene	1.41485
16332	C0245F10-3	ESTs, Weakly similar to RIKEN cDNA 5730493B19 [Mus musculus] [M.musculus]	1.41455
399	AW457162	expressed sequence AW457162	1.41442
20452	Rnf19	ring finger protein (C3HC4 type) 19	1.41419
8263	MGC37569	hypothetical protein MGC37569	1.41416
10925	C0322F06-3	ESTs	1.41416
6639	K0401D06-3	Mus musculus, clone IMAGE:4977616, mRNA	1.41414
12679	LOC268916	similar to expressed sequence AI447644	1.41399
20761	H3036D10-3	EST	1.41366
8553	H3018H10-3	ESTs	1.41361
13295	L0948E01-3	ESTs	1.4135
9149	6720468P15Rik	RIKEN cDNA 6720468P15 gene	1.41349
15140	H3089E02-5	NA	1.41337
19162	1700054C12Rik	RIKEN cDNA 1700054C12 gene	1.41314
7775	LOC217325	lethal giant larvae-like protein 2	1.41303
9887	J0040E11-3	ESTs	1.41263
22301	H3110C02-3	ESTs, Weakly similar to I58401 protein-tyrosine kinase (EC 2.7.1.112) JAK3 - mouse [M.musculus]	1.41263
1269	2400003B06Rik	RIKEN cDNA 2400003B06 gene	1.41229
12752	4432405K22Rik	RIKEN cDNA 4432405K22 gene	1.41219
20678	983016900000000	hypothetical protein 9830169E08	1.41194
2037	Mgea5	meningioma expressed antigen 5 (hyaluronidase)	1.41184
20621	L0906H08-3	ESTs, Weakly similar to RIKEN cDNA 5730493B19 [Mus musculus] [M.musculus]	1.4118
5729	H3061D02-3	ESTs	1.41137
8940	C0920C02-3	NA	1.41101
9856	Hnrpu	heterogeneous nuclear ribonucleoprotein U	1.41093
10315	1200007L24Rik	RIKEN cDNA 1200007L24 gene	1.41069
5907	2010009L17Rik	RIKEN cDNA 2010009L17 gene	1.41067
19537	C0339F06-3	NA	1.41021
7703	J0256A04-3	ESTs	1.41002
14139	L0953D08-3	ESTs	1.40982
14636	H3090F05-3	ESTs	1.40911
17247	Arf6	ADP-ribosylation factor 6	1.4082
15828	C0327H04-3	ESTs, Weakly similar to BAR1_MOUSE BRCA1-associated RING domain protein 1 (BARD-1) [M.musculus]	1.4077
16511	Gpr64	G protein-coupled receptor 64	1.40745
13082	2610010O19Rik	RIKEN cDNA 2610010O19 gene	1.40736
10020	1110064P04Rik	RIKEN cDNA 1110064P04 gene	1.40692
1993	C0239D07-3	NA	1.40686
3599	Ppp3ca	protein phosphatase 3, catalytic subunit, alpha isoform	1.4068
4428	2610036A20Rik	RIKEN cDNA 2610036A20 gene	1.40666
21860	H3156B05-3	ESTs	1.40629
22357	Crim1	cysteine-rich motor neuron 1	1.4062
15986	Adm	adrenomedullin	1.40566
17042	K0545H09-3	ESTs	1.40518
6847	Snk	serum-inducible kinase	1.40513
22532	Retired	Retired from database	1.405
13678	MGC28646	hypothetical protein MGC28646	1.40499
20527	LOC238799	hypothetical protein LOC238799	1.40497
14099	L0515E07-3	ESTs	1.40492
21958	0610009M14Rik	RIKEN cDNA 0610009M14 gene	1.4046
6915	J0059D09-3	ESTs	1.40402
17583	2700091N06Rik	RIKEN cDNA 2700091N06 gene	1.40354
10160	Brd2	bromodomain containing 2	1.40351
21562	4732465I17Rik	RIKEN cDNA 4732465I17 gene	1.40348
760	Pcaf	p300/CBP-associated factor	1.40347
9676	J1031G10-3	ESTs	1.40326
9100	D6Wsu116e	DNA segment, Chr 6, Wayne State University 116, expressed	1.40297
109	Wbp2	WW domain binding protein 2	1.40295
16829	L0851B10-3	ESTs	1.40282
4853	Hnrpk	heterogeneous nuclear ribonucleoprotein K	1.40268
11357	Ptpn21	protein tyrosine phosphatase, non-receptor type 21	1.40266
14958	C0334H02-3	ESTs, Highly similar to S12207 hypothetical protein (B2 element) - mouse [M.musculus]	1.4024
17393	C0252D10-3	NA	1.4022
2475	Cldn3	claudin 3	1.40194
19063	LOC215194	similar to hypothetical protein FLJ12949	1.40193
9835	L0930D07-3	ESTs, Weakly similar to RIKEN cDNA 5730493B19 [Mus musculus] [M.musculus]	1.40151
2966	D330025K09	hypothetical protein D330025K09	1.40148
19332	9330140K16Rik	RIKEN cDNA 9330140K16 gene	1.40139
19204	Rock2	Rho-associated coiled-coil forming kinase 2	1.40139
11544	D6Ertd3e	DNA segment, Chr 6, ERATO Doi 3, expressed	1.40114
6962	0610039N19Rik	RIKEN cDNA 0610039N19 gene	1.40102
16855	1500002O20Rik	RIKEN cDNA 1500002O20 gene	1.40093
19843	K0339H12-3	NA	1.40074
19938	Dpp7	dipeptidylpeptidase 7	1.40027
6597	BC024092	similar to histone acetyltransferase [Homo sapiens]	1.40015
9882	K0129E08-3	ESTs	1.39958
21285	Tyk2	tyrosine kinase 2	1.39876
2166	AI315037	expressed sequence AI315037	1.39839
2262	J0543C02-3	ESTs	1.39753
20509	C0284A06-3	NA	1.39732
19057	C0916A05-3	NA	1.39725
19837	MGC36621	hypothetical protein MGC36621	1.39715
1436	H19	H19 fetal liver mRNA	1.39671
11697	H3092F08-5	NA	1.39629
2439	AW124694	expressed sequence AW124694	1.39592
6593	H3089G06-3	ESTs	1.3959
12244	H3019E09-3	ESTs, Weakly similar to NED4_MOUSE NEDD-4 protein [M.musculus]	1.39569
9984	2510012J08Rik	RIKEN cDNA 2510012J08 gene	1.39537

## Sheet: 72h DOWNs
Agilent Feature Number	Gene Name	Description	fold change
13029	Calb3	calbindin-D9K	-18.5698
5708	Igj	immunoglobulin joining chain	-11.4394
11527	AW412491	expressed sequence AW412491	-5.87712
9296	Kcne1l	potassium voltage-gated channel, Isk-related family, member 1-like	-5.46588
4202	AW557061	expressed sequence AW557061	-4.96756
16981	Ada	adenosine deaminase	-4.87208
17715	Ada	adenosine deaminase	-4.70795
21743	Nudt5	nudix (nucleoside diphosphate linked moiety X)-type motif 5	-4.69981
1986	Dnclc1	dynein, cytoplasmic, light chain 1	-4.56041
721	Cdc42ep2	CDC42 effector protein (Rho GTPase binding) 2	-4.27658
4948	Slc39a1	solute carrier family 39 (iron-regulated transporter), member 1	-4.22993
755	D7Ertd316e	DNA segment, Chr 7, ERATO Doi 316, expressed	-4.16012
17118	Oat	ornithine aminotransferase	-4.16003
17898	Casp6	caspase 6	-4.15116
12588	Oasl2	2-5 oligoadenylate synthetase-like 2	-4.11267
14920	H2-Ab1	histocompatibility 2, class II antigen A, beta 1	-4.09585
17962	Casp1	caspase 1	-4.06624
8902	B2m	beta-2 microglobulin	-3.97833
6157	H3158D03-3	ESTs	-3.96465
7399	BC030934	cDNA sequence BC030934	-3.91724
3903	C0311H02-3	ESTs, Weakly similar to T12515 hypothetical protein DKFZp434B103.1 - human [H.sapiens]	-3.88798
22120	Tmsb10	thymosin, beta 10	-3.8723
281	Ptprr	protein tyrosine phosphatase, receptor type, R	-3.79429
1994	Ncoa4	nuclear receptor coactivator 4	-3.75225
497	D11Ertd18e	DNA segment, Chr 11, ERATO Doi 18, expressed	-3.74932
3157	Asc-pending	apoptosis-associated speck-like protein containing a CARD	-3.73881
19889	Tnxb	tenascin XB	-3.68619
13478	Igk-V	immunoglobulin kappa chain complex variable region	-3.66762
2658	Ii	Ia-associated invariant chain	-3.62131
2180	Siat8b	sialyltransferase 8 (alpha-2, 8-sialyltransferase) B	-3.55361
20423	L0541B02-3	Mus musculus, clone IMAGE:4976128, mRNA	-3.55043
10180	2010309E21Rik	RIKEN cDNA 2010309E21 gene	-3.51771
4119	Hspe1	heat shock protein 1 (chaperonin 10)	-3.50592
22217	Tgfb1i4	transforming growth factor beta 1 induced transcript 4	-3.50575
19242	MGC47508	hypothetical protein MGC47508	-3.44902
2408	Cycs	cytochrome c, somatic	-3.44843
16417	Ccng2	cyclin G2	-3.44468
10404	Sdnsf-pending	neural stem cell derived neuronal survival protein	-3.40539
581	AI120141	expressed sequence AI120141	-3.39858
17018	BC013672	cDNA sequence BC013672	-3.38783
13106	1600025H15Rik	RIKEN cDNA 1600025H15 gene	-3.35381
11356	Gstp2	glutathione S-transferase, pi 2	-3.33263
647	Rps27l	ribosomal protein S27-like	-3.3321
15637	Cpt2	carnitine palmitoyltransferase 2	-3.30943
9366	J0519A12-3	NA	-3.30775
22139	Pmp22	peripheral myelin protein	-3.3071
19638	Zfp216	zinc finger protein 216	-3.27949
14434	Usmg5	upregulated during skeletal muscle growth 5	-3.27301
19275	H3029C07-3	ESTs, Moderately similar to RIKEN cDNA 2610510D14 [Mus musculus] [M.musculus]	-3.27162
10861	Agr2	anterior gradient 2 (Xenopus laevis)	-3.26812
19048	0610006H10Rik	RIKEN cDNA 0610006H10 gene	-3.25118
16110	L0259A10-3	Mus musculus, clone IMAGE:4486259, mRNA	-3.22907
7363	Atpi	ATPase inhibitor	-3.19619
2790	5033415K03Rik	RIKEN cDNA 5033415K03 gene	-3.18904
11775	Car2	carbonic anhydrase 2	-3.18018
8369	Aldh1a1	aldehyde dehydrogenase family 1, subfamily A1	-3.17415
19458	Ndufc1	NADH dehydrogenase (ubiquinone) 1, subcomplex unknown, 1	-3.13543
22205	LOC232952	evidence:NAS~putative~unclassifiable	-3.11383
21384	Psme2	proteasome (prosome, macropain) 28 subunit, beta	-3.08435
7345	L0271F09-3	NA	-3.08288
10376	Abhd3	abhydrolase domain containing 3	-3.04426
5486	9130427A09Rik	RIKEN cDNA 9130427A09 gene	-3.0434
4630	Gpx2	glutathione peroxidase 2	-3.04097
7481	Kpna2	karyopherin (importin) alpha 2	-3.03055
20350	LOC213048	hypothetical gene supported by BC026868	-3.02748
9917	2210408B16Rik	RIKEN cDNA 2210408B16 gene	-3.00782
5460	Scoc	short coiled coil protein	-3.00766
11012	Oazin	ornithine decarboxylase antizyme inhibitor	-2.98293
1326	4933433P14Rik	RIKEN cDNA 4933433P14 gene	-2.98179
1001	H3037B04-3	Mus musculus, guanine nucleotide binding protein (G protein), gamma 5, clone MGC:8292 IMAGE:3593324, mRNA, complete cds	-2.96985
14318	5730536A07Rik	RIKEN cDNA 5730536A07 gene	-2.96331
7130	Ldh1	lactate dehydrogenase 1, A chain	-2.95195
17738	Coro1b	coronin, actin binding protein 1B	-2.94941
19853	H3158C03-3	Mus musculus, hypothetical protein, clone MGC:36488 IMAGE:5363354, mRNA, complete cds	-2.93908
934	2310008M10Rik	RIKEN cDNA 2310008M10 gene	-2.93513
21360	LOC232075	similar to Chain M, Antigen-Antibody Complex	-2.93381
16654	Nfe2l2	nuclear, factor, erythroid derived 2, like 2	-2.92415
5606	Atp5k	ATP synthase, H+ transporting, mitochondrial F1F0 complex, subunit e	-2.92331
11000	Kpna4	karyopherin (importin) alpha 4	-2.92322
1327	2700099C19Rik	RIKEN cDNA 2700099C19 gene	-2.913
17011	AU015644	expressed sequence AU015644	-2.89555
10418	Stat1	signal transducer and activator of transcription 1	-2.88259
19370	1810014B01Rik	RIKEN cDNA 1810014B01 gene	-2.86314
1637	1500001L20Rik	RIKEN cDNA 1500001L20 gene	-2.85973
8034	1110003H02Rik	NA	-2.85322
14654	1200003I07Rik	RIKEN cDNA 1200003I07 gene	-2.85017
506	9030401P18Rik	RIKEN cDNA 9030401P18 gene	-2.84414
6373	Siat4a	sialyltransferase 4A (beta-galactosidase alpha-2,3-sialytransferase)	-2.84113
2461	BC003281	cDNA sequence BC003281	-2.83893
21131	Hrasls3	HRAS like suppressor 3	-2.82627
12214	Maoa	monoamine oxidase A	-2.82528
138	5730592L21Rik	RIKEN cDNA 5730592L21 gene	-2.81274
6377	1810011O01Rik	RIKEN cDNA 1810011O01 gene	-2.80941
22180	Dbnl	drebrin-like	-2.80876
9747	Hist1h2bc	histone 1, H2bc	-2.80722
13782	J0259G10-3	Mus musculus, Similar to hypothetical protein FLJ22693, clone IMAGE:5059780, mRNA, partial cds	-2.80578
9623	Upp	uridine phosphorylase	-2.79149
2851	Hs1bp1	HS1 binding protein	-2.78913
20839	Tns	tensin	-2.78903
21195	Lgals9	lectin, galactose binding, soluble 9	-2.78545
20668	Fgls-pending	fragilis	-2.77031
20471	Col5a3	procollagen, type V, alpha 3	-2.76537
4664	Gsta4	glutathione S-transferase, alpha 4	-2.7637
13669	2010309E21Rik	RIKEN cDNA 2010309E21 gene	-2.76334
3740	1810036L03Rik	RIKEN cDNA 1810036L03 gene	-2.75582
6727	Isg15	interferon-stimulated protein (15 kDa)	-2.75216
20940	1110019N10Rik	RIKEN cDNA 1110019N10 gene	-2.747
21042	Oxct	3-oxoacid CoA transferase	-2.7394
19775	K0607E03-3	NA	-2.73108
5516	C0127D08-3	EST	-2.71683
17611	Nudt7	nudix (nucleoside diphosphate linked moiety X)-type motif 7	-2.71255
253	0610006O17Rik	RIKEN cDNA 0610006O17 gene	-2.70347
16071	Mrpl36	mitochondrial ribosomal protein L36	-2.69902
1483	Pfkp	phosphofructokinase, platelet	-2.69782
10567	Ifi47	interferon gamma inducible protein	-2.69551
9238	Adfp	adipose differentiation related protein	-2.68784
11234	Srp14	signal recognition particle (homologous Alu RNA binding protein)	-2.68316
20240	Abhd1	abhydrolase domain containing 1	-2.68026
11061	2310007H09Rik	RIKEN cDNA 2310007H09 gene	-2.68002
433	2600011L02Rik	RIKEN cDNA 2600011L02 gene	-2.67134
22047	Ldb3	LIM domain binding 3	-2.66779
9007	1300012C15Rik	RIKEN cDNA 1300012C15 gene	-2.66724
609	L0810F10-3	NA	-2.6462
21770	Atp5j	ATP synthase, H+ transporting, mitochondrial F0 complex, subunit F	-2.6316
11656	MAT2A	methionine adenosyltransferase II, alpha	-2.62249
12632	Sacm1l	SAC1 (supressor of actin mutations 1, homolog)-like (S. cerevisiae)	-2.62088
8606	1810036I24Rik	RIKEN cDNA 1810036I24 gene	-2.61056
3293	Cpsf2	cleavage and polyadenylation specific factor 2, 100kD subunit	-2.61031
16790	C0928G08-3	NA	-2.60799
6455	2610311I19Rik	RIKEN cDNA 2610311I19 gene	-2.60784
5805	Ugdh	UDP-glucose dehydrogenase	-2.60564
8461	Bpnt1	bisphosphate 3-nucleotidase 1	-2.6042
6954	2810435D12Rik	RIKEN cDNA 2810435D12 gene	-2.60152
20553	2810008M24Rik	RIKEN cDNA 2810008M24 gene	-2.60046
5656	6330583M11Rik	RIKEN cDNA 6330583M11 gene	-2.59919
8788	C0300G05-3	NA	-2.59759
13910	Kcnn1	potassium intermediate/small conductance calcium-activated channel, subfamily N, member 1	-2.59526
12079	Rab11a	RAB11a, member RAS oncogene family	-2.59227
8467	Acp6	acid phosphatase 6, lysophosphatidic	-2.58258
18965	Rab6	RAB6, member RAS oncogene family	-2.57802
5574	1200013B22Rik	RIKEN cDNA 1200013B22 gene	-2.57141
21966	2510006C20Rik	RIKEN cDNA 2510006C20 gene	-2.57043
18712	2010005E08Rik	RIKEN cDNA 2010005E08 gene	-2.56899
14177	1500011L16Rik	RIKEN cDNA 1500011L16 gene	-2.55574
6254	LOC209387	similar to tripartite motif protein [Mus musculus]	-2.53723
387	Shyc	selective hybridizing clone	-2.52507
4548	D16H22S680E	DNA segment, Chr 16, human D22S680E, expressed	-2.52297
15580	Calml4	calmodulin-like 4	-2.52108
11932	Arf4	ADP-ribosylation factor 4	-2.51931
13197	Hop-pending	homeodomain only protein	-2.51812
11842	Cnot7	CCR4-NOT transcription complex, subunit 7	-2.51286
5661	Gpd1	glycerol-3-phosphate dehydrogenase 1 (soluble)	-2.50796
19250	Synj2bp	synaptojanin 2 binding protein	-2.50765
11806	Tex264	testis expressed gene 264	-2.50689
7132	Gpx1	glutathione peroxidase 1	-2.50529
8668	Ndufa4	NADH dehydrogenase (ubiquinone) 1 alpha subcomplex, 4	-2.50218
239	Tpi	triosephosphate isomerase	-2.50163
453	Snx3	sorting nexin 3	-2.49968
17678	0610010I12Rik	RIKEN cDNA 0610010I12 gene	-2.49783
12153	Gale	galactose-4-epimerase, UDP	-2.49667
17372	Ctsb	cathepsin B	-2.49072
21869	D7Ertd743e	DNA segment, Chr 7, ERATO Doi 743, expressed	-2.48995
11672	Wbp1	WW domain binding protein 1	-2.48829
3148	Tpd52	tumor protein D52	-2.4875
2815	2310043N10Rik	RIKEN cDNA 2310043N10 gene	-2.48004
4503	Mtch2-pending	mitochondrial carrier homolog 2	-2.47673
5226	9130427A09Rik	RIKEN cDNA 9130427A09 gene	-2.47594
3308	Parn	poly(A)-specific ribonuclease (deadenylation nuclease)	-2.47276
9484	1500002I11Rik	RIKEN cDNA 1500002I11 gene	-2.46391
10844	AI314027	expressed sequence AI314027	-2.46329
8259	Timm8b	translocase of inner mitochondrial membrane 8 homolog b (yeast)	-2.46235
13080	AA420407	NA	-2.46167
12765	C130070J12Rik	RIKEN cDNA C130070J12 gene	-2.45205
3381	Mrpl15	mitochondrial ribosomal protein L15	-2.45023
795	Fth	ferritin heavy chain	-2.44482
20180	Oxct	3-oxoacid CoA transferase	-2.44327
21632	Insig-1	INSIG-1 membrane protein	-2.43871
13794	Taf10	TAF10 RNA polymerase II, TATA box binding protein (TBP)-associated factor	-2.43805
3033	Anxa7	annexin A7	-2.43705
13964	Psmb8	proteosome (prosome, macropain) subunit, beta type 8 (large multifunctional protease 7)	-2.43577
5901	K0327C12-3	ESTs	-2.43508
19887	Tmsb4x	thymosin, beta 4, X chromosome	-2.4332
2995	3110004O18Rik	RIKEN cDNA 3110004O18 gene	-2.42902
14132	Casp3	caspase 3, apoptosis related cysteine protease	-2.42693
3456	Mpp1	membrane protein, palmitoylated	-2.42146
1159	1810055G02Rik	RIKEN cDNA 1810055G02 gene	-2.42052
11615	Snx1	sorting nexin 1	-2.40746
12761	Ran	RAN, member RAS oncogene family	-2.40646
66	Ifi30	interferon gamma inducible protein 30	-2.40604
14754	1810009A15Rik	RIKEN cDNA 1810009A15 gene	-2.39999
2129	LOC263303	similar to ATP synthase, H+ transporting, mitochondrial F0 complex, subunit b, isoform 1 [Mus musculus]	-2.39991
6750	Ccnd1	cyclin D1	-2.39511
16670	1810044O22Rik	RIKEN cDNA 1810044O22 gene	-2.39339
17446	1810020E01Rik	RIKEN cDNA 1810020E01 gene	-2.39316
6145	Oxct	3-oxoacid CoA transferase	-2.39028
3493	C78038	expressed sequence C78038	-2.38526
19340	1110003P16Rik	RIKEN cDNA 1110003P16 gene	-2.38469
9776	Apacd-pending	ATP binding protein associated with cell differentiation	-2.38404
21841	Ephx1	epoxide hydrolase 1, microsomal	-2.37458
21398	MGC28978	hypothetical protein MGC28978	-2.37373
13716	C0123F05-3	NA	-2.37182
19099	Fth	ferritin heavy chain	-2.35883
11868	2010107E04Rik	RIKEN cDNA 2010107E04 gene	-2.35844
20167	Sfrs3	splicing factor, arginine/serine-rich 3 (SRp20)	-2.35731
11917	0610007P06Rik	RIKEN cDNA 0610007P06 gene	-2.35696
12060	Cldn4	claudin 4	-2.35343
17152	Pcna	proliferating cell nuclear antigen	-2.34969
10792	2700033I16Rik	RIKEN cDNA 2700033I16 gene	-2.34557
10243	Cyt19-pending	methyltransferase Cyt19	-2.34341
16538	Retired	Retired from database	-2.33994
8602	Yars	tyrosyl-tRNA synthetase	-2.33535
18714	Trfr	transferrin receptor	-2.33426
9868	Ptger4	prostaglandin E receptor 4 (subtype EP4)	-2.32899
10407	3110031B13Rik	RIKEN cDNA 3110031B13 gene	-2.3289
4975	B230365M23Rik	RIKEN cDNA B230365M23 gene	-2.32747
8143	AI256814	expressed sequence AI256814	-2.32379
2068	Ndfip1	Nedd4 family interacting protein 1	-2.32093
15977	1700058O05Rik	RIKEN cDNA 1700058O05 gene	-2.32037
18432	Marcks	myristoylated alanine rich protein kinase C substrate	-2.3191
12028	Sdcbp	syndecan binding protein	-2.31278
16501	Gbp2	guanylate nucleotide binding protein 2	-2.31082
8716	C0605F06-3	NA	-2.30954
13566	Slbp	stem-loop binding protein	-2.30831
5764	1190002N15Rik	RIKEN cDNA 1190002N15 gene	-2.30815
10098	Vdp-pending	vesicle docking protein	-2.30815
16413	4930579A11Rik	RIKEN cDNA 4930579A11 gene	-2.30684
7165	AW120568	expressed sequence AW120568	-2.30221
18893	AI415631	expressed sequence AI415631	-2.30153
18514	AI597468	expressed sequence AI597468	-2.30113
5904	2310014G06Rik	RIKEN cDNA 2310014G06 gene	-2.29888
20636	Als2	amyotrophic lateral sclerosis 2 (juvenile) homolog (human)	-2.29599
1504	Mgat2	NA	-2.29526
21400	Rbbp4	retinoblastoma binding protein 4	-2.29504
18926	2310001H12Rik	RIKEN cDNA 2310001H12 gene	-2.29475
12223	H3f3a	H3 histone, family 3A	-2.28958
14748	H3033H03-5	NA	-2.28888
7048	1200017E04Rik	RIKEN cDNA 1200017E04 gene	-2.2856
13679	H3098B07-3	ESTs	-2.28409
2271	1600013K19Rik	RIKEN cDNA 1600013K19 gene	-2.28237
11616	Tfdp1	transcription factor Dp 1	-2.27964
19173	Rbx1	ring-box 1	-2.27415
17208	Arhd	ras homolog gene family, member D	-2.27224
8872	5430428G01Rik	RIKEN cDNA 5430428G01 gene	-2.27171
4714	Retired	Retired from database	-2.27006
1910	Cib1	calcium and integrin binding 1 (calmyrin)	-2.26877
11746	Cd53	CD53 antigen	-2.26661
12927	Etfa	electron transferring flavoprotein, alpha polypeptide	-2.26609
7108	Plac8	placenta-specific 8	-2.26186
3443	2010003O02Rik	RIKEN cDNA 2010003O02 gene	-2.25793
13412	D3Ucla1	DNA segment, Chr 3, University of California at Los Angeles 1	-2.25695
15259	1810035L17Rik	RIKEN cDNA 1810035L17 gene	-2.25491
10932	Cope	coatomer protein complex, subunit epsilon	-2.2514
12718	C0925F02-3	ESTs, Weakly similar to T42702 hypothetical protein DKFZp434F117.1 - human (fragment) [H.sapiens]	-2.2473
19758	Entpd5	ectonucleoside triphosphate diphosphohydrolase 5	-2.24723
13009	Extl3	exostoses (multiple)-like 3	-2.24553
9359	2610307C23Rik	RIKEN cDNA 2610307C23 gene	-2.2438
16254	0610009D10Rik	RIKEN cDNA 0610009D10 gene	-2.24297
9030	Ak3l	adenylate kinase 3 alpha-like	-2.24125
20053	D11Ertd99e	DNA segment, Chr 11, ERATO Doi 99, expressed	-2.23556
3929	1110057K04Rik	RIKEN cDNA 1110057K04 gene	-2.23509
20405	H3096D06-3	ESTs, Highly similar to hypothetical protein FLJ10462 [Homo sapiens] [H.sapiens]	-2.2326
12534	Lsm10-pending	U7 snRNP-specific Sm-like protein LSM10	-2.23229
15503	5730552M22Rik	RIKEN cDNA 5730552M22 gene	-2.2319
13085	Atp5j2	ATP synthase, H+ transporting, mitochondrial F0 complex, subunit f, isoform 2	-2.23156
17595	Crk	v-crk sarcoma virus CT10 oncogene homolog (avian)	-2.22896
21175	H3093D04-3	EST, Weakly similar to I49636 DNA-binding protein - mouse [M.musculus]	-2.22887
13901	C0929H11-3	ESTs, Weakly similar to Y57G11C.20.p [Caenorhabditis elegans] [C.elegans]	-2.22882
18510	0610009O03Rik	RIKEN cDNA 0610009O03 gene	-2.22881
19763	E430014N10Rik	RIKEN cDNA E430014N10 gene	-2.22654
266	L0236E07-3	NA	-2.22616
1456	Fkbp3	FK506 binding protein 3	-2.22462
22572	Retired	Retired from database	-2.22241
2868	Sparc	secreted acidic cysteine rich glycoprotein	-2.21992
17180	Atp5l	ATP synthase, H+ transporting, mitochondrial F0 complex, subunit g	-2.21723
15499	Ogdh	oxoglutarate dehydrogenase (lipoamide)	-2.21678
15717	Ngly1	N-glycanase 1	-2.21572
15271	Jtb	jumping translocation breakpoint	-2.21309
12618	4430402G14Rik	RIKEN cDNA 4430402G14 gene	-2.21252
16573	Es10	esterase 10	-2.21248
4265	Cai	calcium binding protein, intestinal	-2.21041
20166	3110030E07Rik	RIKEN cDNA 3110030E07 gene	-2.20829
4348	3830408P04Rik	RIKEN cDNA 3830408P04 gene	-2.2081
5732	Cdk4	cyclin-dependent kinase 4	-2.20728
10259	AV006182	expressed sequence AV006182	-2.20655
12636	1500004O06Rik	RIKEN cDNA 1500004O06 gene	-2.20577
18996	Dgka	diacylglycerol kinase, alpha	-2.20399
16039	2810021B07Rik	RIKEN cDNA 2810021B07 gene	-2.2021
6623	2900091E11Rik	RIKEN cDNA 2900091E11 gene	-2.19637
4727	Morf4l2	mortality factor 4 like 2	-2.19204
17196	Fgfbp1	fibroblast growth factor binding protein 1	-2.19159
2377	C0109G02-3	EST, Moderately similar to AT91_MOUSE ATP synthase lipid-binding protein, mitochondrial precursor (ATP synthase proteolipid P1) (ATPase protein 9) (ATPase subunit C) [M.musculus]	-2.19029
18436	Il13ra1	interleukin 13 receptor, alpha 1	-2.19028
14797	Np220	nuclear protein 220	-2.18651
20018	C730024G19Rik	RIKEN cDNA C730024G19 gene	-2.18628
18801	2810017M24Rik	RIKEN cDNA 2810017M24 gene	-2.18591
13707	C0285E10-3	ESTs, Weakly similar to zinc finger protein 111 [Mus musculus] [M.musculus]	-2.18413
3955	Dhcr7	7-dehydrocholesterol reductase	-2.18319
19104	Tcf21	transcription factor 21	-2.18254
21636	1300011C24Rik	RIKEN cDNA 1300011C24 gene	-2.18234
9949	Aldh9a1	aldehyde dehydrogenase 9, subfamily A1	-2.18183
10523	2700089E24Rik	RIKEN cDNA 2700089E24 gene	-2.18101
17304	1210001E11Rik	RIKEN cDNA 1210001E11 gene	-2.18093
8979	Ghitm	growth hormone inducible transmembrane protein	-2.17911
2545	Mif	macrophage migration inhibitory factor	-2.17559
1386	AW214064	expressed sequence AW214064	-2.17429
16739	J0423G03-3	Mus musculus, clone IMAGE:5322051, mRNA	-2.17145
12933	H3093G11-3	ESTs, Moderately similar to T25770 hypothetical protein F46F11.1 - Caenorhabditis elegans [C.elegans]	-2.17063
4153	Col1a2	procollagen, type I, alpha 2	-2.16957
3719	K0520E05-3	ESTs, Weakly similar to RIKEN cDNA 5730493B19 [Mus musculus] [M.musculus]	-2.16673
7380	Psmc4	proteasome (prosome, macropain) 26S subunit, ATPase, 4	-2.16589
17169	Actr3	ARP3 actin-related protein 3 homolog (yeast)	-2.16471
18383	Fbxo25	F-box only protein 25	-2.16464
19494	Bad	Bcl-associated death promoter	-2.16219
7577	Calr	calreticulin	-2.16144
6821	Atp6v1a1	ATPase, H+ transporting, lysosomal 70kD, V1 subunit A, isoform 1	-2.1611
18104	Ube2n	ubiquitin-conjugating enzyme E2N	-2.16028
1964	Lgals1	lectin, galactose binding, soluble 1	-2.15986
8645	1010001J06Rik	RIKEN cDNA 1010001J06 gene	-2.15962
10570	Pdzk2	PDZ domain containing 2	-2.1577
13432	D430028G21Rik	RIKEN cDNA D430028G21 gene	-2.15718
11913	1810036J22Rik	RIKEN cDNA 1810036J22 gene	-2.15597
4525	BC022765	cDNA sequence BC022765	-2.15397
11546	Oas2	2-5 oligoadenylate synthetase 2	-2.15117
13677	Col14a1	procollagen, type XIV, alpha 1	-2.14927
19903	2810407B07Rik	RIKEN cDNA 2810407B07 gene	-2.14823
747	Dbi	diazepam binding inhibitor	-2.14815
10017	Map2k1	mitogen activated protein kinase kinase 1	-2.14789
17564	L0512B08-3	Mus musculus, clone MGC:40881 IMAGE:5370748, mRNA, complete cds	-2.14672
14420	LOC209713	similar to hypothetical protein FLJ14345 [Homo sapiens]	-2.14648
13516	Lxn	latexin	-2.14534
19920	1810009M01Rik	RIKEN cDNA 1810009M01 gene	-2.13967
2106	Nrarp	Notch-regulated ankyrin repeat protein	-2.13904
16629	Gatm	glycine amidinotransferase (L-arginine:glycine amidinotransferase)	-2.13832
22252	Pgam1	phosphoglycerate mutase 1	-2.13785
2721	Stat2	signal transducer and activator of transcription 2	-2.13746
22392	Itm2b	integral membrane protein 2B	-2.13057
1802	BC003324	cDNA sequence BC003324	-2.13045
3721	PAPK	polyploidy associated protein kinase	-2.12746
7094	3110048E14Rik	RIKEN cDNA 3110048E14 gene	-2.12654
1000	2900010M23Rik	RIKEN cDNA 2900010M23 gene	-2.12349
12428	Ube2e1	ubiquitin-conjugating enzyme E2E 1, UBC4/5 homolog (yeast)	-2.11931
21026	AI448216	expressed sequence AI448216	-2.11831
22015	Lyn	Yamaguchi sarcoma viral (v-yes-1) oncogene homolog	-2.11555
1412	Edem-pending	ER degradation enhancing alpha mannosidase-like	-2.11492
1151	Smt3h2	SMT3 (supressor of mif two, 3) homolog 2 (S. cerevisiae)	-2.11445
7280	4932442K08Rik	RIKEN cDNA 4932442K08 gene	-2.11119
12154	Madh1	MAD homolog 1 (Drosophila)	-2.11104
17978	Asah2	N-acylsphingosine amidohydrolase 2	-2.11079
10522	Map2k1ip1	mitogen-activated protein kinase kinase 1 interacting protein 1	-2.11018
11492	Stra13	stimulated by retinoic acid 13	-2.10614
13467	Retired	Retired from database	-2.10556
19464	K0315G04-3	ESTs, Weakly similar to A48830 probable transcription regulator NT fin12 - mouse [M.musculus]	-2.10384
12566	C330035N22Rik	RIKEN cDNA C330035N22 gene	-2.10154
3025	6230410J09Rik	RIKEN cDNA 6230410J09 gene	-2.09957
11320	L0061H02-3	ESTs, Weakly similar to A48830 probable transcription regulator NT fin12 - mouse [M.musculus]	-2.09806
5253	Dnajb9	DnaJ (Hsp40) homolog, subfamily B, member 9	-2.09788
7049	Ces2	carboxylesterase 2	-2.09745
21472	Mtap2	microtubule-associated protein 2	-2.09733
7299	Adnp	activity-dependent neuroprotective protein	-2.09534
8330	9030405D14Rik	RIKEN cDNA 9030405D14 gene	-2.09415
15941	C0913G09-3	Mus musculus, clone IMAGE:5361724, mRNA, partial cds	-2.09358
3515	2010106G01Rik	RIKEN cDNA 2010106G01 gene	-2.09195
21136	Ugp2	UDP-glucose pyrophosphorylase 2	-2.09091
10738	2310044G17Rik	RIKEN cDNA 2310044G17 gene	-2.09058
1880	LOC217666	similar to hypothetical protein FLJ12618	-2.09006
7962	Ppp1r14b	protein phosphatase 1, regulatory (inhibitor) subunit 14B	-2.08957
5551	Cdc42	cell division cycle 42 homolog (S. cerevisiae)	-2.08725
5558	Adprh	ADP-ribosylarginine hydrolase	-2.08635
7953	Akr1a4	aldo-keto reductase family 1, member A4 (aldehyde reductase)	-2.08619
2895	1110020J08Rik	RIKEN cDNA 1110020J08 gene	-2.08231
2667	Snx5	sorting nexin 5	-2.08157
5436	Ghitm	growth hormone inducible transmembrane protein	-2.08066
21464	K0127C04-3	ESTs	-2.08039
12501	Gstm6	glutathione S-transferase, mu 6	-2.07946
19538	2610206D03Rik	RIKEN cDNA 2610206D03 gene	-2.0794
12802	LOC224912	hypothetical gene supported by BC024462; BC024462; BC024462; BC024462; BC024462; BC024462	-2.07843
16575	L0241D06-3	NA	-2.07799
2707	9130014L17Rik	RIKEN cDNA 9130014L17 gene	-2.07726
1103	Psma1	proteasome (prosome, macropain) subunit, alpha type 1	-2.07283
18267	1700064K09Rik	RIKEN cDNA 1700064K09 gene	-2.07174
19598	Nol1	nucleolar protein 1	-2.07111
19526	1110059P08Rik	RIKEN cDNA 1110059P08 gene	-2.06977
4211	1010001J12Rik	RIKEN cDNA 1010001J12 gene	-2.06902
22040	LOC235141	similar to alpha-tubulin [Rattus norvegicus]	-2.06897
13472	2310016N05Rik	RIKEN cDNA 2310016N05 gene	-2.06762
17656	Usp18	ubiquitin specific protease 18	-2.06756
12948	Nfkb1	nuclear factor of kappa light chain gene enhancer in B-cells 1, p105	-2.06743
3018	1110018J12Rik	RIKEN cDNA 1110018J12 gene	-2.06661
22299	Mrpl20	mitochondrial ribosomal protein L20	-2.06644
11635	Abcc3	ATP-binding cassette, sub-family C (CFTR/MRP), member 3	-2.06561
2713	Dguok	deoxyguanosine kinase	-2.06286
19247	1100001J08Rik	RIKEN cDNA 1100001J08 gene	-2.06266
7711	Txn2	thioredoxin 2	-2.06202
6680	C0175D07-3	ESTs, Weakly similar to RIKEN cDNA 5730493B19 [Mus musculus] [M.musculus]	-2.06166
8767	J0427C09-3	ESTs	-2.05646
20380	Fn1	fibronectin 1	-2.05554
17896	Twist	twist gene homolog, (Drosophila)	-2.05374
6239	0710001C05Rik	RIKEN cDNA 0710001C05 gene	-2.05295
14227	Vps35	vacuolar protein sorting 35	-2.05034
9052	Lce-pending	long chain fatty acyl elongase	-2.05015
18204	Pdk3	pyruvate dehydrogenase kinase, isoenzyme 3	-2.04985
6177	AW536799	expressed sequence AW536799	-2.04944
17938	LOC233987	similar to zinc finger protein 97	-2.04904
20401	Fem1b	feminization 1 homolog b (C. elegans)	-2.04707
18816	Scd2	stearoyl-Coenzyme A desaturase 2	-2.04588
10809	Bup	Bmi1 upstream gene	-2.04563
3999	D530037I19Rik	RIKEN cDNA D530037I19 gene	-2.04234
11774	Ptma	prothymosin alpha	-2.04156
6384	Cox5b	cytochrome c oxidase, subunit Vb	-2.0413
4519	Srcasm	Src activating and signaling molecule	-2.03945
3415	Mor2	malate dehydrogenase, soluble	-2.03821
11243	2310006I24Rik	RIKEN cDNA 2310006I24 gene	-2.03655
3539	2210023K21Rik	RIKEN cDNA 2210023K21 gene	-2.03649
13180	2400001E08Rik	RIKEN cDNA 2400001E08 gene	-2.0364
14558	Pde6d	phosphodiesterase 6D, cGMP-specific, rod, delta	-2.03324
16141	MGC37389	hypothetical protein MGC37389	-2.03302
15332	5033425B17Rik	RIKEN cDNA 5033425B17 gene	-2.02983
17683	G3bp-pending	Ras-GTPase-activating protein SH3-domain binding protein	-2.02801
11093	4632430A05Rik	RIKEN cDNA 4632430A05 gene	-2.02797
9281	C0173B06-3	Mus musculus, clone IMAGE:3985067, mRNA	-2.02513
17727	Hmgcr	3-hydroxy-3-methylglutaryl-Coenzyme A reductase	-2.02424
5737	K0504F10-3	ESTs, Weakly similar to I58401 protein-tyrosine kinase (EC 2.7.1.112) JAK3 - mouse [M.musculus]	-2.02386
17555	Epb4.1l4b	erythrocyte protein band 4.1-like 4b	-2.02298
9095	Mrps17	mitochondrial ribosomal protein S17	-2.02093
12034	Kap	kidney androgen regulated protein	-2.01914
8943	AI195443	expressed sequence AI195443	-2.01854
9915	Tnfrsf12a	tumor necrosis factor receptor superfamily, member 12a	-2.01734
8795	C78806	expressed sequence C78806	-2.01539
12259	LOC232078	similar to hypothetical protein FLJ10916 [Homo sapiens]	-2.01485
21950	Ppicap	peptidylprolyl isomerase C-associated protein	-2.014
17615	A430033K04	hypothetical protein A430033K04	-2.01222
8145	Prdx4	peroxiredoxin 4	-2.01204
8597	ORF5	open reading frame 5	-2.01035
7449	Stat1	signal transducer and activator of transcription 1	-2.00922
6201	2610319K07Rik	RIKEN cDNA 2610319K07 gene	-2.00862
17362	Lcp1	lymphocyte cytosolic protein 1	-2.00799
11698	Sh3bgrl3	SH3 domain binding glutamic acid-rich protein-like 3	-2.00795
3207	1190005F20Rik	RIKEN cDNA 1190005F20 gene	-2.00707
1579	Pank3	pantothenate kinase 3	-2.00634
17206	Cfl1	cofilin 1, non-muscle	-2.00611
19324	1300014E15Rik	RIKEN cDNA 1300014E15 gene	-2.00356
11360	2410017I18Rik	RIKEN cDNA 2410017I18 gene	-2.00209
20041	Mkks	McKusick-Kaufman syndrome protein	-2.00195
13880	1110018B13Rik	RIKEN cDNA 1110018B13 gene	-2.00185
2631	G0113D03-3	NA	-2.00154
14655	MCT4	monocarboxylate transporter 4	-1.99795
9553	AI787442	expressed sequence AI787442	-1.99794
7808	1810011E08Rik	RIKEN cDNA 1810011E08 gene	-1.99758
12061	Txn1	thioredoxin 1	-1.99462
22318	Ap2m1	adaptor protein complex AP-2, mu1	-1.99415
5504	AA939927	expressed sequence AA939927	-1.99341
2336	Rnf5	ring finger protein 5	-1.99273
7480	Scin	scinderin	-1.99256
16792	4631422O05Rik	RIKEN cDNA 4631422O05 gene	-1.99212
15301	AU020769	expressed sequence AU020769	-1.99067
16922	Retired	Retired from database	-1.98989
8760	1500041J02Rik	RIKEN cDNA 1500041J02 gene	-1.98861
2640	Cox5a	cytochrome c oxidase, subunit Va	-1.98765
4504	1110060F11Rik	RIKEN cDNA 1110060F11 gene	-1.98636
4150	AA960172	expressed sequence AA960172	-1.98589
9536	Rnf11	ring finger protein 11	-1.98471
745	Papss1	3-phosphoadenosine 5-phosphosulfate synthase 1	-1.98406
8613	Rpe	ribulose-5-phosphate-3-epimerase	-1.98234
6352	Cdc2a	cell division cycle 2 homolog A (S. pombe)	-1.98019
3234	C0239G12-3	ESTs, Highly similar to S65785 mel-13a protein - mouse [M.musculus]	-1.98013
9683	2810407E01Rik	RIKEN cDNA 2810407E01 gene	-1.98011
13182	Cct4	chaperonin subunit 4 (delta)	-1.97968
10002	2010300G19Rik	RIKEN cDNA 2010300G19 gene	-1.97688
10487	Surb7	SRB7 (supressor of RNA polymerase B) homolog (S. cerevisiae)	-1.97647
9444	Isgf3g	interferon dependent positive acting transcription factor 3 gamma	-1.97571
10586	Atp5g3	ATP synthase, H+ transporting, mitochondrial F0 complex, subunit c (subunit 9), isoform 3	-1.97567
6531	2810417H13Rik	RIKEN cDNA 2810417H13 gene	-1.97494
494	Eplin-pending	epithelial protein lost in neoplasm	-1.97261
9120	Ngrn-pending	neugrin	-1.97243
6372	K0633B06-3	ESTs	-1.97243
13571	LOC231914	similar to glucosamine-6-phosphate deaminase [Mus musculus]	-1.97173
11375	Mad2l1	MAD2 (mitotic arrest deficient, homolog)-like 1 (yeast)	-1.9714
13208	Rbm4	RNA binding motif protein 4	-1.96869
12378	6230400I06Rik	RIKEN cDNA 6230400I06 gene	-1.9686
6681	0610040B21Rik	RIKEN cDNA 0610040B21 gene	-1.9676
13236	Hpcl-pending	2-hydroxyphytanoyl-CoA lyase	-1.96668
15112	D4Bwg0593e	DNA segment, Chr 4, Brigham & Womens Genetics 0593 expressed	-1.96661
17725	Mknk1	MAP kinase-interacting serine/threonine kinase 1	-1.966
17355	2010012D11Rik	RIKEN cDNA 2010012D11 gene	-1.96574
12980	6330414K01	NA	-1.96454
10236	Panx1	pannexin 1	-1.96356
3809	Atp6v0e	ATPase, H+ transporting, V0 subunit	-1.96198
20159	Synj2bp	synaptojanin 2 binding protein	-1.96167
11646	Arl6ip6	ADP-ribosylation-like factor 6 interacting protein 6	-1.96005
16445	4930470D19Rik	RIKEN cDNA 4930470D19 gene	-1.96
263	Cyc1	cytochrome c-1	-1.95799
13152	Dll4	delta-like 4 (Drosophila)	-1.95781
7503	Ftsj	Ftsj homolog (E. coli)	-1.9569
2099	BC003945	cDNA sequence BC003945	-1.95666
14752	2310042G06Rik	RIKEN cDNA 2310042G06 gene	-1.95529
17797	H3134B12-3	ESTs, Moderately similar to T17281 hypothetical protein DKFZp434I1735.1 - human (fragment) [H.sapiens]	-1.95345
15723	Akr1c13	aldo-keto reductase family 1, member C13	-1.95298
18600	L0811E07-3	NA	-1.95144
6772	Cops7a	COP9 (constitutive photomorphogenic) homolog, subunit 7a (Arabidopsis thaliana)	-1.95128
22039	Mrpl13	mitochondrial ribosomal protein L13	-1.95093
19497	K0615F02-3	ESTs	-1.9509
21461	Prei3	preimplantation protein 3	-1.94884
4015	2810021O14Rik	RIKEN cDNA 2810021O14 gene	-1.94873
6401	1190006A08Rik	RIKEN cDNA 1190006A08 gene	-1.94827
14226	H3061F05-3	ESTs	-1.94806
3504	4930511N19Rik	RIKEN cDNA 4930511N19 gene	-1.94652
12016	Rbl1	retinoblastoma-like 1 (p107)	-1.94491
18918	4933411J24Rik	RIKEN cDNA 4933411J24 gene	-1.94482
946	H3023D11-3	ESTs, Weakly similar to Friend virus susceptibility 4 [Mus musculus] [M.musculus]	-1.94422
11455	0610011D08Rik	RIKEN cDNA 0610011D08 gene	-1.93902
2125	Ormdl2	ORM1-like 2 (S. cerevisiae)	-1.9387
7616	Catnb	catenin beta	-1.93793
5933	Uchrp	ubiquintin c-terminal hydrolase related polypeptide	-1.93775
16807	Dnaja1	DnaJ (Hsp40) homolog, subfamily A, member 1	-1.93767
3891	Ccnh	cyclin H	-1.93425
9531	Psma7	proteasome (prosome, macropain) subunit, alpha type 7	-1.93408
1382	Cul2	cullin 2	-1.93401
4477	Ppia	peptidylprolyl isomerase A	-1.93336
18020	Pura	purine rich element binding protein A	-1.9329
20525	2610207I16Rik	RIKEN cDNA 2610207I16 gene	-1.93264
4846	LOC232337	hypothetical protein LOC232337	-1.93153
4904	Zfp51	zinc finger protein 51	-1.93149
19218	H3134D08-3	ESTs, Moderately similar to S12207 hypothetical protein (B2 element) - mouse [M.musculus]	-1.93138
2234	AA987150	expressed sequence AA987150	-1.92965
2329	Evi2	ecotropic viral integration site 2	-1.92957
1398	2810013E07Rik	RIKEN cDNA 2810013E07 gene	-1.92942
16160	Aldo1	aldolase 1, A isoform	-1.92676
13424	1110058B13Rik	RIKEN cDNA 1110058B13 gene	-1.92622
4554	D11Ertd759e	DNA segment, Chr 11, ERATO Doi 759, expressed	-1.92583
16543	1600019D15Rik	RIKEN cDNA 1600019D15 gene	-1.92498
488	Myl9	myosin, light polypeptide 9, regulatory	-1.92445
13613	2700038L12Rik	RIKEN cDNA 2700038L12 gene	-1.92443
1941	Fh1	fumarate hydratase 1	-1.92425
12558	Ppp1r1b	protein phosphatase 1, regulatory (inhibitor) subunit 1B	-1.92393
1431	AI553587	expressed sequence AI553587	-1.92386
11579	Oaz1	ornithine decarboxylase antizyme	-1.91829
19636	Actr3	ARP3 actin-related protein 3 homolog (yeast)	-1.91793
20722	Arpc1a	actin related protein 2/3 complex, subunit 1A	-1.9168
11228	Osf2-pending	osteoblast specific factor 2 (fasciclin I-like)	-1.91609
19996	LOC217149	similar to agCP4369 [Anopheles gambiae str. PEST]	-1.91488
313	Lta4h	leukotriene A4 hydrolase	-1.91339
9414	MGC6998	hypothetical protein MGC6998	-1.9132
3384	Ndufc1	NADH dehydrogenase (ubiquinone) 1, subcomplex unknown, 1	-1.91293
19041	Pdcd6	programmed cell death 6	-1.91278
10703	Skp2	S-phase kinase-associated protein 2 (p45)	-1.9126
11166	Mod1	malic enzyme, supernatant	-1.9122
3764	2600001C03Rik	RIKEN cDNA 2600001C03 gene	-1.91113
3383	5330422J23Rik	RIKEN cDNA 5330422J23 gene	-1.91042
746	2700038I16Rik	RIKEN cDNA 2700038I16 gene	-1.90906
10368	Hrb	HIV-1 Rev binding protein	-1.90815
8682	Tm9sf2	transmembrane 9 superfamily member 2	-1.90802
12565	3110001N18Rik	RIKEN cDNA 3110001N18 gene	-1.90768
5505	Sec61g	SEC61, gamma subunit (S. cerevisiae)	-1.9076
16586	Mrpl51	mitochondrial ribosomal protein L51	-1.90748
2263	H2-T22	histocompatibility 2, T region locus 22	-1.90701
7153	Arpc5	actin related protein 2/3 complex, subunit 5	-1.90588
6465	Pex13	peroxisomal biogenesis factor 13	-1.90494
11178	C0334C02-3	ESTs	-1.90463
4205	LOC224596	similar to zinc finger protein 40 [Mus musculus]	-1.90318
19386	Cd9	CD9 antigen	-1.90316
12737	AI504915	expressed sequence AI504915	-1.90209
20504	Pacsin2	protein kinase C and casein kinase substrate in neurons 2	-1.90168
2261	Dad1	defender against cell death 1	-1.90166
19962	2610318G18Rik	RIKEN cDNA 2610318G18 gene	-1.90127
14728	Ywhah	tyrosine 3-monooxygenase/tryptophan 5-monooxygenase activation protein, eta polypeptide	-1.90053
17103	1300003P13Rik	RIKEN cDNA 1300003P13 gene	-1.90013
5642	Ddx26	DEAD/H (Asp-Glu-Ala-Asp/His) box polypeptide 26	-1.89692
3387	Dhfr	dihydrofolate reductase	-1.89685
1045	1810054G18Rik	RIKEN cDNA 1810054G18 gene	-1.8952
10722	AI646796	expressed sequence AI646796	-1.89385
19091	2310015N07Rik	RIKEN cDNA 2310015N07 gene	-1.89372
9495	Strn3	striatin, calmodulin binding protein 3	-1.8937
6270	Suclg1	succinate-CoA ligase, GDP-forming, alpha subunit	-1.89144
7453	Bif1	BMP-induced factor 1	-1.89107
22393	Xdh	xanthine dehydrogenase	-1.89016
8947	Nme7	non-metastatic cells 7, protein expressed in	-1.88929
1273	Gmnn	geminin	-1.88859
9931	Ctbp2	C-terminal binding protein 2	-1.88773
13878	9130012D09Rik	RIKEN cDNA 9130012D09 gene	-1.88619
13665	Cnot8	CCR4-NOT transcription complex, subunit 8	-1.88512
1079	Nnt	nicotinamide nucleotide transhydrogenase	-1.88505
10577	AI481772	expressed sequence AI481772	-1.88491
4768	Ppox	protoporphyrinogen oxidase	-1.88414
22475	Hdac10	histone deacetylase 10	-1.88245
18413	1600019D15Rik	RIKEN cDNA 1600019D15 gene	-1.88237
9946	4631427C17Rik	RIKEN cDNA 4631427C17 gene	-1.8822
4880	K0230H05-3	EST	-1.88148
8542	G0114G06-3	Mus musculus 13 days embryo liver cDNA, RIKEN full-length enriched library, clone:2510002P07:mannosidase 2, alpha B1, full insert sequence	-1.87998
15398	Ppp1cb	protein phosphatase 1, catalytic subunit, beta isoform	-1.87877
6972	K0627D11-3	NA	-1.87734
22153	1700123O20Rik	RIKEN cDNA 1700123O20 gene	-1.8772
21781	Ctbp2	C-terminal binding protein 2	-1.87694
3851	AI840044	expressed sequence AI840044	-1.8764
10838	Dncic2	dynein, cytoplasmic, intermediate chain 2	-1.87561
5052	3830421F13Rik	RIKEN cDNA 3830421F13 gene	-1.87505
14426	2510048O06Rik	RIKEN cDNA 2510048O06 gene	-1.87436
7156	2900053E13Rik	RIKEN cDNA 2900053E13 gene	-1.87357
17422	Ube2a	ubiquitin-conjugating enzyme E2A, RAD6 homolog (S. cerevisiae)	-1.87336
15666	Il18	interleukin 18	-1.87321
15837	5430437P03Rik	RIKEN cDNA 5430437P03 gene	-1.87296
11198	Calm1	calmodulin 1	-1.87238
222	H3104E03-3	ESTs	-1.87098
18616	Hrb	HIV-1 Rev binding protein	-1.87028
16497	L0242F04-3	NA	-1.86966
15488	1110033G07Rik	RIKEN cDNA 1110033G07 gene	-1.86753
11978	39326	septin 7	-1.86576
20165	Cog8	component of oligomeric golgi complex 8	-1.86533
10393	LOC229806	similar to prematurely terminated mRNA decay factor-like [Homo sapiens]	-1.86502
3035	Sp100	nuclear antigen Sp100	-1.86358
12961	Hrb	HIV-1 Rev binding protein	-1.86273
20228	Igh-6	immunoglobulin heavy chain 6 (heavy chain of IgM)	-1.86142
6738	Smarcb1	SWI/SNF related, matrix associated, actin dependent regulator of chromatin, subfamily b, member 1	-1.85886
19416	9130022E05Rik	RIKEN cDNA 9130022E05 gene	-1.85884
18232	Akr1e1	aldo-keto reductase family 1, member E1	-1.85868
12436	1110013B16Rik	RIKEN cDNA 1110013B16 gene	-1.85786
9592	0610033L03Rik	RIKEN cDNA 0610033L03 gene	-1.85734
8667	1110038L14Rik	RIKEN cDNA 1110038L14 gene	-1.85694
7655	1810063B05Rik	RIKEN cDNA 1810063B05 gene	-1.85679
17231	2810465O16Rik	RIKEN cDNA 2810465O16 gene	-1.8556
1457	1200015A22Rik	RIKEN cDNA 1200015A22 gene	-1.85544
10891	K0422D01-3	ESTs, Weakly similar to I49636 DNA-binding protein - mouse [M.musculus]	-1.85394
2030	Psma4	proteasome (prosome, macropain) subunit, alpha type 4	-1.85327
15638	Tomm40	translocase of outer mitochondrial membrane 40 homolog (yeast)	-1.85299
2416	4933405K01Rik	RIKEN cDNA 4933405K01 gene	-1.85271
9938	Pla2g7	phospholipase A2, group VII (platelet-activating factor acetylhydrolase, plasma)	-1.85235
20316	Ap3s1	adaptor-related protein complex AP-3, sigma 1 subunit	-1.85117
16151	Rnf13	ring finger protein 13	-1.85051
7818	1810055G02Rik	RIKEN cDNA 1810055G02 gene	-1.84973
10746	Copa	coatomer protein complex subunit alpha	-1.84901
1301	Vps28	vacuolar protein sorting 28 (yeast)	-1.84859
5214	Tpm2	tropomyosin 2, beta	-1.84843
11574	C0258C08-3	EST	-1.84808
16579	Scotin-pending	scotin gene	-1.84653
7197	6530411B15Rik	RIKEN cDNA 6530411B15 gene	-1.84556
708	Gnpnat1	glucosamine-phosphate N-acetyltransferase 1	-1.84509
13774	Slc31a1	solute carrier family 31, member 1	-1.84496
7489	Ndufs5	NADH dehydrogenase (ubiquinone) Fe-S protein 5	-1.84371
18705	Katna1	katanin p60 (ATPase-containing) subunit A1	-1.84367
9638	Psma6	proteasome (prosome, macropain) subunit, alpha type 6	-1.84149
1242	D10Ertd667e	DNA segment, Chr 10, ERATO Doi 667, expressed	-1.84134
1542	Adss2	adenylosuccinate synthetase 2, non muscle	-1.83833
6621	0610009M14Rik	RIKEN cDNA 0610009M14 gene	-1.83741
13854	Slc2a2	solute carrier family 2 (facilitated glucose transporter), member 2	-1.83634
22311	A830007P12Rik	RIKEN cDNA A830007P12 gene	-1.83465
15018	Cox5a	cytochrome c oxidase, subunit Va	-1.83317
3200	Egln3	EGL nine homolog 3 (C. elegans)	-1.83303
18356	H2-T23	histocompatibility 2, T region locus 23	-1.83125
11014	Map3k1	mitogen activated protein kinase kinase kinase 1	-1.83111
6935	1200016B10Rik	RIKEN cDNA 1200016B10 gene	-1.83098
447	Ube2a	ubiquitin-conjugating enzyme E2A, RAD6 homolog (S. cerevisiae)	-1.83058
395	Ndufs3	NADH dehydrogenase (ubiquinone) Fe-S protein 3	-1.82764
12345	AI451450	expressed sequence AI451450	-1.82698
475	Cops3	COP9 (constitutive photomorphogenic) homolog, subunit 3 (Arabidopsis thaliana)	-1.8244
5909	1810007M14Rik	RIKEN cDNA 1810007M14 gene	-1.82318
12780	2310002A08Rik	RIKEN cDNA 2310002A08 gene	-1.82183
7731	LOC216820	similar to DKFZP566O084 protein	-1.82134
3455	L0245C05-3	NA	-1.82033
17509	Tk1	thymidine kinase 1	-1.81948
2697	0610008C08Rik	RIKEN cDNA 0610008C08 gene	-1.8186
13866	Timm13a	translocase of inner mitochondrial membrane 13 homolog a (yeast)	-1.81803
5087	1500004O14Rik	RIKEN cDNA 1500004O14 gene	-1.81696
17623	0610013E23Rik	RIKEN cDNA 0610013E23 gene	-1.81575
16578	Ict1	immature colon carcinoma transcript 1	-1.81387
5248	Psmb4	proteasome (prosome, macropain) subunit, beta type 4	-1.81344
7461	Acadl	acetyl-Coenzyme A dehydrogenase, long-chain	-1.81192
20318	Ywhab	tyrosine 3-monooxygenase/tryptophan 5-monooxygenase activation protein, beta polypeptide	-1.8112
6806	2510025F08Rik	RIKEN cDNA 2510025F08 gene	-1.81051
12975	L0219D03-3	Mus musculus, Similar to AT2 receptor-interacting protein 1, clone IMAGE:4206405, mRNA, partial cds	-1.80997
1844	Taf12	TAF12 RNA polymerase II, TATA box binding protein (TBP)-associated factor	-1.80933
3042	AA407758	expressed sequence AA407758	-1.8086
22439	9830126M18	hypothetical protein 9830126M18	-1.80828
8473	BC004835	cDNA sequence BC004835	-1.80813
9185	Ndr3	N-myc downstream regulated 3	-1.80798
11230	Ndufs4	NADH dehydrogenase (ubiquinone) Fe-S protein 4	-1.8074
7867	Mrps2	mitochondrial ribosomal protein S2	-1.80683
20749	Ndufs1	NADH dehydrogenase (ubiquinone) Fe-S protein 1	-1.80675
4081	1810029G24Rik	RIKEN cDNA 1810029G24 gene	-1.80654
2599	37866	septin 2	-1.80585
6388	4833415N24Rik	RIKEN cDNA 4833415N24 gene	-1.80519
5994	1110056G13Rik	RIKEN cDNA 1110056G13 gene	-1.80502
20204	2310002F18Rik	RIKEN cDNA 2310002F18 gene	-1.80479
13255	Cdk7	cyclin-dependent kinase 7 (homolog of Xenopus MO15 cdk-activating kinase)	-1.80477
12289	Rad1	RAD1 homolog (S. pombe)	-1.80399
14594	Pla2g4a	phospholipase A2, group IVA (cytosolic, calcium-dependent)	-1.80031
10571	Eif2b1	eukaryotic translation initiation factor 2B, subunit 1 (alpha)	-1.79995
22545	Retired	Retired from database	-1.7992
14372	2310034K10Rik	RIKEN cDNA 2310034K10 gene	-1.799
12560	Pvrl3	poliovirus receptor-related 3	-1.79802
13258	LOC214353	hypothetical gene supported by BC018498	-1.79751
2548	2310061P20Rik	RIKEN cDNA 2310061P20 gene	-1.79721
11046	2010002E04Rik	RIKEN cDNA 2010002E04 gene	-1.79714
20374	Stxbp3	syntaxin binding protein 3	-1.79696
20373	Scarb1	scavenger receptor class B, member 1	-1.79685
717	2310024K08Rik	RIKEN cDNA 2310024K08 gene	-1.79638
10879	1110054A01Rik	RIKEN cDNA 1110054A01 gene	-1.79491
2952	0610006A03Rik	RIKEN cDNA 0610006A03 gene	-1.79368
14255	2210415M20Rik	RIKEN cDNA 2210415M20 gene	-1.79315
20426	Fbp2	fructose bisphosphatase 2	-1.79234
7974	Ywhaq	tyrosine 3-monooxygenase/tryptophan 5-monooxygenase activation protein, theta polypeptide	-1.79212
7535	Rnh1	ribonuclease/angiogenin inhibitor 1	-1.7919
20193	9130022B02Rik	RIKEN cDNA 9130022B02 gene	-1.79159
5945	1300002C08Rik	RIKEN cDNA 1300002C08 gene	-1.79064
7721	Laptm4a	lysosomal-associated protein transmembrane 4A	-1.78811
405	Ap3m1	adaptor-related protein complex AP-3, mu 1 subunit	-1.78753
20160	5031439A09Rik	RIKEN cDNA 5031439A09 gene	-1.78748
17019	1300003B13Rik	RIKEN cDNA 1300003B13 gene	-1.78744
641	A930018H20Rik	RIKEN cDNA A930018H20 gene	-1.78611
20654	Ian4	immune associated nucleotide 4	-1.78584
18326	1110003M08Rik	RIKEN cDNA 1110003M08 gene	-1.78534
20146	1110021D01Rik	RIKEN cDNA 1110021D01 gene	-1.78488
8986	Gps1	G protein pathway suppressor 1	-1.7848
4613	1810046J19Rik	RIKEN cDNA 1810046J19 gene	-1.78269
21188	Rab21	RAB21, member RAS oncogene family	-1.78197
3844	1700013G20Rik	RIKEN cDNA 1700013G20 gene	-1.78136
13703	Mesdc2	mesoderm development candiate 2	-1.78129
19297	1500004C10Rik	RIKEN cDNA 1500004C10 gene	-1.78038
6426	Gbp3	guanylate nucleotide binding protein 3	-1.78023
5450	Rtn3	reticulon 3	-1.77975
4191	D5Ertd679e	DNA segment, Chr 5, ERATO Doi 679, expressed	-1.77959
18522	Nutf2	nuclear transport factor 2	-1.7783
6796	AA407995	expressed sequence AA407995	-1.77697
10615	MGC28972	hypothetical protein MGC28972	-1.77666
1150	Sap18	Sin3-associated polypeptide 18	-1.77557
1622	H3128E12-3	ESTs, Highly similar to cofactor required for Sp1 transcriptional activation, subunit 2 (150kD); chromosome X open reading frame 4; human homolog of yeast RGR1 [Homo sapiens] [H.sapiens]	-1.77478
2240	Dr1	down-regulator of transcription 1	-1.77298
4887	2310044F10Rik	RIKEN cDNA 2310044F10 gene	-1.77263
19783	AI644496	expressed sequence AI644496	-1.77233
10000	Icsbp	interferon concensus sequence binding protein	-1.77226
13975	LOC226413	similar to Lactase-phlorizin hydrolase precursor (Lactase-glycosylceramidase)	-1.77186
16467	2010012C16Rik	RIKEN cDNA 2010012C16 gene	-1.77151
18830	Serpinb1a	serine (or cysteine) proteinase inhibitor, clade B (ovalbumin), member 1a	-1.7713
19650	Sc4mol	sterol-C4-methyl oxidase-like	-1.77047
3008	Tsp10-pending	tumor suppressor region 10	-1.76936
14582	Crot	carnitine O-octanoyltransferase	-1.7691
18601	C1qg	complement component 1, q subcomponent, gamma polypeptide	-1.76837
10477	Dsc2	desmocollin 2	-1.76732
39	Rgs2	regulator of G-protein signaling 2	-1.76728
21382	Dtymk	deoxythymidylate kinase	-1.76717
18883	C330026P08Rik	RIKEN cDNA C330026P08 gene	-1.76535
21947	Gpd2	glycerol phosphate dehydrogenase 1, mitochondrial	-1.7652
9151	Ptpla	protein tyrosine phosphatase-like (proline instead of catalytic arginine), member a	-1.76495
5766	4933417L10Rik	RIKEN cDNA 4933417L10 gene	-1.76422
16672	4930479F15Rik	RIKEN cDNA 4930479F15 gene	-1.76413
16335	Crsp6	cofactor required for Sp1 transcriptional activation, subunit 6	-1.76392
5471	AA986712	expressed sequence AA986712	-1.76313
5952	Numb	numb gene homolog (Drosophila)	-1.76025
3046	C0226H10-3	NA	-1.75979
14567	Gnb1	guanine nucleotide binding protein, beta 1	-1.75964
18880	AW049765	expressed sequence AW049765	-1.75913
16591	Gtf2e2	general transcription factor II E, polypeptide 2 (beta subunit, 34kD)	-1.75893
14857	Pkm2	pyruvate kinase, muscle	-1.7589
14635	Bzrp	benzodiazepine receptor, peripheral	-1.75866
11458	AA690169	expressed sequence AA690169	-1.75817
21918	Sec14l2	SEC14-like 2 (S. cerevisiae)	-1.75762
15185	LOC217363	hypothetical gene supported by BC023387	-1.75678
3643	Stam2	signal transducing adaptor molecule (SH3 domain and ITAM motif) 2	-1.75673
4713	1600019D15Rik	RIKEN cDNA 1600019D15 gene	-1.75668
14254	AI265272	EST AI265272	-1.75537
4576	Dyt1	dystonia 1	-1.75526
6050	Gga3	golgi associated, gamma adaptin ear containing, ARF binding protein 3	-1.75379
15916	1110031B06Rik	RIKEN cDNA 1110031B06 gene	-1.75296
12572	Fabp5	fatty acid binding protein 5, epidermal	-1.75216
5112	Ap2b1	adaptor-related protein complex 2, beta 1 subunit	-1.75214
22026	9430025M21Rik	RIKEN cDNA 9430025M21 gene	-1.75169
14642	Smcy	selected mouse cDNA on the Y	-1.75146
16634	Bcap31	B-cell receptor-associated protein 31	-1.75051
13457	K0114A12-3	Mus musculus, clone MGC:7004 IMAGE:3155476, mRNA, complete cds	-1.74974
557	S100a11	S100 calcium binding protein A11 (calizzarin)	-1.74969
2061	Atp7a	ATPase, Cu++ transporting, alpha polypeptide	-1.74947
1449	2310075M15Rik	RIKEN cDNA 2310075M15 gene	-1.74926
11050	2410142G14Rik	RIKEN cDNA 2410142G14 gene	-1.74875
13902	Pole2	polymerase (DNA directed), epsilon 2 (p59 subunit)	-1.74627
7223	Col18a1	procollagen, type XVIII, alpha 1	-1.74592
18252	2810039M17Rik	RIKEN cDNA 2810039M17 gene	-1.74528
10556	K0618E05-3	ESTs, Moderately similar to A48830 probable transcription regulator NT fin12 - mouse [M.musculus]	-1.74494
5200	Rbm10	RNA binding motif protein 10	-1.74472
4934	LOC218693	similar to polyadenylate binding protein-interacting protein 1	-1.74456
12519	AI852450	expressed sequence AI852450	-1.74358
21441	Flot1	flotillin 1	-1.7431
2034	Tceb1l	transcription elongation factor B (SIII), polypeptide 1 (15 kDa),-like	-1.74228
2492	Copb2	coatomer protein complex, subunit beta 2 (beta prime)	-1.74176
4790	D330025K09	hypothetical protein D330025K09	-1.7416
8522	Irf3	interferon regulatory factor 3	-1.73987
7696	Tor2a	torsin family 2, member A	-1.73954
2369	Bhlhb2	basic helix-loop-helix domain containing, class B2	-1.73948
16632	MGC36039	hypothetical protein MGC36039	-1.73939
894	3110003A17Rik	RIKEN cDNA 3110003A17 gene	-1.73852
5997	Adsl	adenylosuccinate lyase	-1.73717
11925	Cdkn2b	cyclin-dependent kinase inhibitor 2B (p15, inhibits CDK4)	-1.73702
11743	3110001D03Rik	RIKEN cDNA 3110001D03 gene	-1.7366
13324	LOC231097	similar to Sodium-dependent multivitamin transporter (Na(+)-dependent multivitamin transporter)	-1.73551
3576	1500032B08Rik	RIKEN cDNA 1500032B08 gene	-1.73382
1694	Hexb	hexosaminidase B	-1.7336
2033	AI449310	expressed sequence AI449310	-1.73335
2159	Lsm4-pending	U6 snRNA-associated SM-like protein 4	-1.73248
3749	Pcly	prenylcysteine lyase	-1.7319
11149	2410002M20Rik	RIKEN cDNA 2410002M20 gene	-1.73188
11623	Elf1	E74-like factor 1	-1.73115
7085	Ubl3	ubiquitin-like 3	-1.73114
5236	Ing4	inhibitor of growth family, member 4	-1.73092
22107	Cox6a1	cytochrome c oxidase, subunit VI a, polypeptide 1	-1.73086
11257	Xtrp3s1-pending	X transporter protein 3 similar 1 gene	-1.7307
22266	2810443J12Rik	RIKEN cDNA 2810443J12 gene	-1.73028
22446	2610109B12Rik	RIKEN cDNA 2610109B12 gene	-1.72935
12549	LOC233168	similar to Kruppel-related zinc finger protein F80-M [Mus musculus]	-1.72893
4383	Nmi	N-myc (and STAT) interactor	-1.72887
6606	Atp5o	ATP synthase, H+ transporting, mitochondrial F1 complex, O subunit	-1.72874
21624	Copb1	coatomer protein complex, subunit beta 1	-1.72692
7850	2900057C04Rik	RIKEN cDNA 2900057C04 gene	-1.72678
1422	0710001F19Rik	RIKEN cDNA 0710001F19 gene	-1.72586
5015	Ccnb2	cyclin B2	-1.72529
4228	Ccl9	chemokine (C-C motif) ligand 9	-1.72435
21854	Atp5g2	ATP synthase, H+ transporting, mitochondrial F0 complex, subunit c (subunit 9), isoform 2	-1.72402
21104	1110053F02Rik	RIKEN cDNA 1110053F02 gene	-1.72359
901	LOC229906	similar to TRANSCRIPTION INITIATION FACTOR IIB (TFIIB) (RNA POLYMERASE II ALPHA INITIATION FACTOR)	-1.72327
17810	Mtch2-pending	mitochondrial carrier homolog 2	-1.72321
3144	Slc4a1ap	solute carrier family 4 (anion exchanger), member 1, adaptor protein	-1.7222
9306	Tap1	transporter 1, ATP-binding cassette, sub-family B (MDR/TAP)	-1.72108
14336	Crk	v-crk sarcoma virus CT10 oncogene homolog (avian)	-1.72008
16647	2700059C12Rik	RIKEN cDNA 2700059C12 gene	-1.71978
19018	2310003F16Rik	RIKEN cDNA 2310003F16 gene	-1.71908
15640	Sec23a	SEC23A (S. cerevisiae)	-1.71848
17132	Ptprc	protein tyrosine phosphatase, receptor type, C	-1.71825
3806	LOC215449	hypothetical protein LOC215449	-1.7174
1465	H3059B12-3	ESTs	-1.71738
19925	AU022220	expressed sequence AU022220	-1.71674
14910	Tgfb1i1	transforming growth factor beta 1 induced transcript 1	-1.71622
5409	Rheb	RAS-homolog enriched in brain	-1.71504
18385	1500010B24Rik	RIKEN cDNA 1500010B24 gene	-1.71504
9833	Mtf1	metal response element binding transcription factor 1	-1.71428
9974	1300011P19Rik	RIKEN cDNA 1300011P19 gene	-1.7128
12936	Anxa3	annexin A3	-1.71237
10783	2410006F12Rik	RIKEN cDNA 2410006F12 gene	-1.71223
21727	Cox7a2	cytochrome c oxidase, subunit VIIa 2	-1.71194
6595	Sod2	superoxide dismutase 2, mitochondrial	-1.71069
18132	Shyc	selective hybridizing clone	-1.70941
10936	1810038N03Rik	RIKEN cDNA 1810038N03 gene	-1.70892
19407	Ifitm3l	interferon induced transmembrane protein 3-like	-1.70806
8302	Rab40c	Rab40c, member RAS oncogene family	-1.70763
11587	1500032L24Rik	RIKEN cDNA 1500032L24 gene	-1.70688
8559	2810405F18Rik	RIKEN cDNA 2810405F18 gene	-1.70668
2892	Eef2k	eukaryotic elongation factor-2 kinase	-1.70665
6356	2600001M11Rik	RIKEN cDNA 2600001M11 gene	-1.70665
10910	Rb1	retinoblastoma 1	-1.70571
21672	Psma5	proteasome (prosome, macropain) subunit, alpha type 5	-1.70569
11794	C0192B07-3	ESTs, Moderately similar to DNL4_HUMAN DNA ligase IV (Polydeoxyribonucleotide synthase [ATP]) [H.sapiens]	-1.70565
21488	BC025641	cDNA sequence BC025641	-1.70413
19296	2810002D13Rik	RIKEN cDNA 2810002D13 gene	-1.70403
14042	St7l	suppression of tumorigenicity 7-like	-1.7036
18185	Ppil2	peptidylprolyl isomerase (cyclophilin)-like 2	-1.70256
16702	Snrp1c	U1 small nuclear ribonucleoprotein 1C	-1.70254
16622	Cstf2	cleavage stimulation factor, 3 pre-RNA subunit 2, 64 kDa	-1.70208
8828	Rpia	ribose 5-phosphate isomerase A	-1.70186
21658	AI987814	expressed sequence AI987814	-1.7015
21614	LOC229096	hypothetical protein LOC229096	-1.70075
1932	1810027O10Rik	RIKEN cDNA 1810027O10 gene	-1.70073
5681	Mrpl49	mitochondrial ribosomal protein L49	-1.70071
3215	1110030J09Rik	RIKEN cDNA 1110030J09 gene	-1.70062
9042	Nr1h3	nuclear receptor subfamily 1, group H, member 3	-1.70047
17293	K0426B09-3	ESTs, Weakly similar to POL2_MOUSE Retrovirus-related POL polyprotein [Contains: Reverse transcriptase ; Endonuclease] [M.musculus]	-1.7003
7866	Pdgfrl	platelet-derived growth factor receptor-like	-1.69954
2243	Parvg	parvin, gamma	-1.69887
14933	Glcci1	glucocorticoid induced transcript 1	-1.69806
19620	Arhgap5	Rho GTPase activating protein 5	-1.69791
6674	Ccng1	cyclin G1	-1.69626
21378	Sc5d	sterol-C5-desaturase (fungal ERG3, delta-5-desaturase) homolog (S. cerevisae)	-1.69582
15909	9130410M22Rik	RIKEN cDNA 9130410M22 gene	-1.69543
5871	L0541D08-3	ESTs	-1.6948
10864	Psmc2	proteasome (prosome, macropain) 26S subunit, ATPase 2	-1.69467
15693	1110049G11Rik	RIKEN cDNA 1110049G11 gene	-1.69467
6306	Cd81	CD 81 antigen	-1.69459
15350	2610528J11Rik	RIKEN cDNA 2610528J11 gene	-1.69381
20013	Yme1l1	YME1-like 1 (S. cerevisiae)	-1.69359
5071	C80750	expressed sequence C80750	-1.69146
20489	Dstn	destrin	-1.69107
19473	Cbx5	chromobox homolog 5 (Drosophila HP1a)	-1.69104
14440	Cugbp1	CUG triplet repeat, RNA binding protein 1	-1.69032
5853	AU022746	expressed sequence AU022746	-1.69031
4738	H3072H04-5	NA	-1.69029
19427	2310047C21Rik	RIKEN cDNA 2310047C21 gene	-1.68925
15589	LOC170938	zinc finger protein s11-6	-1.68908
20544	0610009D07Rik	RIKEN cDNA 0610009D07 gene	-1.68831
16994	1110038J12Rik	RIKEN cDNA 1110038J12 gene	-1.68724
21000	LOC229096	hypothetical protein LOC229096	-1.68692
13582	2610301I15Rik	RIKEN cDNA 2610301I15 gene	-1.68621
3204	L0267A06-3	ESTs	-1.68587
7617	Igf2r	insulin-like growth factor 2 receptor	-1.68546
8569	Hrmt1l1	heterogeneous nuclear ribonucleoprotein methyltransferase-like 1 (S. cerevisiae)	-1.68535
11040	3300002K07Rik	RIKEN cDNA 3300002K07 gene	-1.6849
19357	2310004L02Rik	RIKEN cDNA 2310004L02 gene	-1.68385
9279	Hmgn2	high mobility group nucleosomal binding domain 2	-1.68348
11421	K0114B07-3	NA	-1.68333
8062	LOC213817	hypothetical protein LOC213817	-1.68247
18602	5830433M19Rik	RIKEN cDNA 5830433M19 gene	-1.68243
2904	1200016B10Rik	RIKEN cDNA 1200016B10 gene	-1.68198
12736	2900042B11Rik	RIKEN cDNA 2900042B11 gene	-1.68164
5100	0610041L09Rik	RIKEN cDNA 0610041L09 gene	-1.68112
8865	Rbbp9	retinoblastoma binding protein 9	-1.68111
4302	Acat1	acetyl-Coenzyme A acetyltransferase 1	-1.68103
19305	Vdac3	voltage-dependent anion channel 3	-1.67995
22043	1110025H10Rik	RIKEN cDNA 1110025H10 gene	-1.67989
3091	6720481I12	hypothetical protein 6720481I12	-1.67959
8675	5033428E16Rik	RIKEN cDNA 5033428E16 gene	-1.67925
7704	2410141M05Rik	RIKEN cDNA 2410141M05 gene	-1.678
544	Uros	uroporphyrinogen III synthase	-1.67705
19754	Samhd1	SAM domain and HD domain, 1	-1.67632
11143	AW558560	expressed sequence AW558560	-1.67513
21240	4931406C07Rik	RIKEN cDNA 4931406C07 gene	-1.67482
5328	D030068K09	hypothetical protein D030068K09	-1.67451
4968	Svil	supervillin	-1.67432
19411	2210418O10Rik	RIKEN cDNA 2210418O10 gene	-1.67349
16950	2810404F18Rik	RIKEN cDNA 2810404F18 gene	-1.67346
22177	Ftl1	ferritin light chain 1	-1.6733
1011	Sh3gl2	SH3-domain GRB2-like 2	-1.67277
19543	Pep4	peptidase 4	-1.67236
11576	0610007A03Rik	RIKEN cDNA 0610007A03 gene	-1.67213
15108	Stx12	syntaxin 12	-1.67164
6169	1700048E23Rik	RIKEN cDNA 1700048E23 gene	-1.67129
11799	Cdk2	cyclin-dependent kinase 2	-1.67117
8001	6030436C20Rik	RIKEN cDNA 6030436C20 gene	-1.67116
12920	4921515A04Rik	RIKEN cDNA 4921515A04 gene	-1.67079
12415	LOC237723	similar to SINGLE-STRANDED DNA-BINDING PROTEIN, MITOCHONDRIAL PRECURSOR (MT-SSB) (MTSSB) (P16)	-1.66967
13563	A930014C21Rik	RIKEN cDNA A930014C21 gene	-1.66929
9648	2610529I12Rik	RIKEN cDNA 2610529I12 gene	-1.66885
16117	2610041P16Rik	RIKEN cDNA 2610041P16 gene	-1.66877
20270	Rap1a	RAS-related protein-1a	-1.6686
11334	Uxt	ubiquitously expressed transcript	-1.66845
7772	Abcb6	ATP-binding cassette, sub-family B (MDR/TAP), member 6	-1.66804
15333	E030024M05Rik	RIKEN cDNA E030024M05 gene	-1.66677
21121	Mrpl32	mitochondrial ribosomal protein L32	-1.66643
16551	MGC47126	hypothetical protein MGC47126	-1.66641
11839	Hsp86-1	heat shock protein, 1	-1.66633
5326	Gyk	glycerol kinase	-1.66603
7597	Trim32	tripartite motif protein 32	-1.66581
15299	0610025O11Rik	RIKEN cDNA 0610025O11 gene	-1.665
7424	0610011B04Rik	RIKEN cDNA 0610011B04 gene	-1.6649
8356	Yme1l1	YME1-like 1 (S. cerevisiae)	-1.66432
14284	Mrpl55	mitochondrial ribosomal protein L55	-1.66363
19530	Ube1c	ubiquitin-activating enzyme E1C	-1.66348
11893	Mtpn	myotrophin	-1.66343
9926	L0513D07-3	Mus musculus, Similar to hypothetical protein BC014916, clone MGC:36399 IMAGE:5135570, mRNA, complete cds	-1.6625
416	AI427122	expressed sequence AI427122	-1.66223
11941	4733401H18Rik	RIKEN cDNA 4733401H18 gene	-1.66206
16007	Pcp2	Purkinje cell protein 2 (L7)	-1.662
5314	LOC216169	similar to RIKEN cDNA 2210412D01	-1.66173
19368	Ect2	ect2 oncogene	-1.66172
7782	LOC226856	hypothetical protein LOC226856	-1.66141
1488	Pld1	phospholipase D1	-1.66134
21219	Arha2	ras homolog gene family, member A2	-1.66098
3979	2900024N03Rik	RIKEN cDNA 2900024N03 gene	-1.66075
7324	D3Ertd176e	DNA segment, Chr 3, ERATO Doi 176, expressed	-1.6601
4244	1700037H04Rik	RIKEN cDNA 1700037H04 gene	-1.65961
16341	LOC218482	similar to proteolipid protein 2 [Mus musculus]	-1.65818
10207	9430077D24Rik	RIKEN cDNA 9430077D24 gene	-1.65796
8549	4930542G03Rik	RIKEN cDNA 4930542G03 gene	-1.65789
252	D11Ertd603e	DNA segment, Chr 11, ERATO Doi 603, expressed	-1.65758
15997	H3123E07-3	ESTs	-1.65724
22281	AV011803	expressed sequence AV011803	-1.65715
18529	Cbx1	chromobox homolog 1 (Drosophila HP1 beta)	-1.65699
22483	Ndufa7	NADH dehydrogenase (ubiquinone) 1 alpha subcomplex, 7 (B14.5a)	-1.6569
3898	L0278F10-3	NA	-1.6563
6704	E430029F06	hypothetical protein E430029F06	-1.65609
20619	Blvrb	biliverdin reductase B (flavin reductase (NADPH))	-1.65606
15553	BC006705	cDNA sequence BC006705	-1.65604
18248	Snrpg	small nuclear ribonucleoprotein polypeptide G	-1.65598
9858	Poh1-pending	26S proteasome-associated pad1 homolog	-1.65543
21952	0610013I17Rik	RIKEN cDNA 0610013I17 gene	-1.65531
11123	Synj2bp	synaptojanin 2 binding protein	-1.65487
21335	Plrg1	pleiotropic regulator 1, PRL1 homolog (Arabidopsis)	-1.65484
11753	L0540D06-3	NA	-1.65461
18196	Ank3	ankyrin 3, epithelial	-1.65428
9662	L0957F03-3	NA	-1.65354
20385	LOC218885	similar to hypothetical protein BC008322	-1.65273
12424	Pdzk1	PDZ domain containing 1	-1.65211
7795	2010305C02Rik	RIKEN cDNA 2010305C02 gene	-1.65203
18787	Crry	complement receptor related protein	-1.65194
12118	Lmnb2	lamin B2	-1.65172
11090	AL024279	expressed sequence AL024279	-1.65168
8824	Psmd5	proteasome (prosome, macropain) 26S subunit, non-ATPase, 5	-1.65043
11829	Ppp2r5c	protein phosphatase 2, regulatory subunit B (B56), gamma isoform	-1.65004
19222	2810427A07Rik	RIKEN cDNA 2810427A07 gene	-1.64882
18378	Ralb	v-ral simian leukemia viral oncogene homolog B (ras related)	-1.64828
2253	Mrpl40	mitochondrial ribosomal protein L40	-1.64776
6928	Vil	villin	-1.64742
9629	Atp6v1d	ATPase, H+ transporting, V1 subunit D	-1.64735
18810	Retired	Retired from database	-1.64725
13736	1700001E16Rik	RIKEN cDNA 1700001E16 gene	-1.64715
11065	AW226533	expressed sequence AW226533	-1.64706
21459	LOC211151	hypothetical gene supported by M36401; BC019472	-1.64692
19302	2410129E14Rik	RIKEN cDNA 2410129E14 gene	-1.64636
17341	Arpp19-pending	cyclic AMP phosphoprotein, 19 kDa	-1.64607
4321	LOC213819	similar to C7ORF12	-1.64551
13931	LOC229096	hypothetical protein LOC229096	-1.64535
8084	D10Jhu81e	DNA segment, Chr 10, Johns Hopkins University 81 expressed	-1.64521
17409	6720457D02Rik	RIKEN cDNA 6720457D02 gene	-1.64513
12377	1110068E21Rik	RIKEN cDNA 1110068E21 gene	-1.64502
19876	Timp4	tissue inhibitor of metalloproteinase 4	-1.64458
3909	Retired	Retired from database	-1.64451
19406	2310007F21Rik	RIKEN cDNA 2310007F21 gene	-1.64348
9891	0610041E09Rik	RIKEN cDNA 0610041E09 gene	-1.64304
7443	9430038I01Rik	RIKEN cDNA 9430038I01 gene	-1.64286
5976	Pola2	polymerase (DNA directed), alpha 2	-1.64251
8101	9130002C22Rik	RIKEN cDNA 9130002C22 gene	-1.64251
10301	Stk12	serine/threonine kinase 12	-1.64196
5860	Pdhx	pyruvate dehydrogenase complex, component X	-1.64132
7230	4930470D19Rik	RIKEN cDNA 4930470D19 gene	-1.64098
19444	Mrpl38	mitochondrial ribosomal protein L38	-1.64066
11476	Mthfd1	methylenetetrahydrofolate dehydrogenase (NADP+ dependent), methenyltetrahydrofolate cyclohydrolase, formyltetrahydrofolate synthase	-1.64062
13362	Csnk2b	casein kinase II, beta subunit	-1.64054
17062	SFRS1	splicing factor, arginine/serine-rich 1 (ASF/SF2)	-1.64024
4528	AI480535	expressed sequence AI480535	-1.63994
4048	AI593204	expressed sequence AI593204	-1.63939
3662	Mail-pending	molecule possessing ankyrin-repeats induced by lipopolysaccharide	-1.63889
3468	Ppp3cb	protein phosphatase 3, catalytic subunit, beta isoform	-1.6368
11451	2810484M10Rik	RIKEN cDNA 2810484M10 gene	-1.63631
20138	1110034C16Rik	RIKEN cDNA 1110034C16 gene	-1.63588
2549	0610009I22Rik	RIKEN cDNA 0610009I22 gene	-1.63575
3418	1700020L11Rik	RIKEN cDNA 1700020L11 gene	-1.63445
14999	1810030M08Rik	RIKEN cDNA 1810030M08 gene	-1.63427
16020	Snap23	synaptosomal-associated protein, 23kD	-1.63278
9593	Ccnc	cyclin C	-1.63274
5711	K0330G09-3	Mus musculus, clone IMAGE:5011809, mRNA	-1.63265
8438	Gemin5	gem (nuclear organelle) associated protein 5	-1.63261
3637	8430410K20Rik	RIKEN cDNA 8430410K20 gene	-1.63246
18292	1110002B05Rik	RIKEN cDNA 1110002B05 gene	-1.63162
2793	Pscdbp	pleckstrin homology, Sec7 and coiled/coil domains, binding protein	-1.63141
19571	2610005A10Rik	RIKEN cDNA 2610005A10 gene	-1.63106
159	AI788777	expressed sequence AI788777	-1.6308
2440	K0332C06-3	NA	-1.62982
21022	LOC224598	similar to zinc finger protein 40	-1.6283
21493	Ero1l	ERO1-like (S. cerevisiae)	-1.62816
8552	Cpsf2	cleavage and polyadenylation specific factor 2	-1.62763
8205	C0236H09-3	NA	-1.62696
14763	Gtpbp3-pending	GTP binding protein 3	-1.62696
4545	MGC19067	hypothetical protein MGC19067	-1.62666
16389	Ykt6-pending	prenylated SNARE protein	-1.62634
5926	D1Ertd53e	DNA segment, Chr 1, ERATO Doi 53, expressed	-1.62632
6559	5430411K18Rik	RIKEN cDNA 5430411K18 gene	-1.62597
12323	1700006C06Rik	RIKEN cDNA 1700006C06 gene	-1.62546
3938	K0127G03-3	ESTs	-1.62517
9065	5730406I15Rik	RIKEN cDNA 5730406I15 gene	-1.62441
2642	1100001I23Rik	RIKEN cDNA 1100001I23 gene	-1.62421
4114	2900026G05Rik	RIKEN cDNA 2900026G05 gene	-1.62359
2027	L0834B12-3	ESTs, Weakly similar to programmed cell death protein 7; ES18 protein [Mus musculus] [M.musculus]	-1.62334
93	Gmfb	glia maturation factor, beta	-1.62329
10598	2900010I05Rik	RIKEN cDNA 2900010I05 gene	-1.62169
6547	G6pdx	glucose-6-phosphate dehydrogenase X-linked	-1.62139
8357	6330407G11Rik	RIKEN cDNA 6330407G11 gene	-1.62078
4334	C530009C10Rik	RIKEN cDNA C530009C10 gene	-1.62028
13807	B230339H12Rik	RIKEN cDNA B230339H12 gene	-1.61851
22428	2510008H07Rik	RIKEN cDNA 2510008H07 gene	-1.61825
20235	Gtl3	gene trap locus 3	-1.61802
4596	Hmox2	heme oxygenase (decycling) 2	-1.6176
779	Silg41	silica-induced gene 41	-1.61737
8922	Cebpg	CCAAT/enhancer binding protein (C/EBP), gamma	-1.61729
17586	1190006L01Rik	RIKEN cDNA 1190006L01 gene	-1.61702
16841	5730507C01Rik	RIKEN cDNA 5730507C01 gene	-1.61701
4567	L0237F04-3	Mus musculus, Similar to claudin 12, clone MGC:36392 IMAGE:5100104, mRNA, complete cds	-1.61681
545	C330023F11Rik	RIKEN cDNA C330023F11 gene	-1.61636
12489	LOC214775	LOC214775	-1.61591
5005	1110061L23Rik	RIKEN cDNA 1110061L23 gene	-1.61568
3553	H3013B04-3	ESTs, Weakly similar to arylacetamide deacetylase (esterase) [Mus musculus] [M.musculus]	-1.61506
17232	C1qb	complement component 1, q subcomponent, beta polypeptide	-1.61441
13317	2310047D01	hypothetical protein 2310047D01	-1.61361
2802	Pex14	peroxisomal biogenesis factor 14	-1.61326
10140	A430107J06Rik	RIKEN cDNA A430107J06 gene	-1.61276
18589	Fadd	Fas (TNFRSF6)-associated via death domain	-1.6123
369	ank	progressive ankylosis	-1.61144
10977	Brp44l	brain protein 44-like	-1.61129
20260	Eif3s6	eukaryotic translation initiation factor 3, subunit 6	-1.61128
8344	G3bp2-pending	Ras-GTPase-activating protein (GAP<120>) SH3-domain binding protein 2	-1.61085
8319	2010110K16Rik	RIKEN cDNA 2010110K16 gene	-1.61053
4225	D5Buc26e	DNA segment, Chr 5, Bucan 26 expressed	-1.61053
18173	Surf1	surfeit gene 1	-1.60949
6858	0610011N22Rik	RIKEN cDNA 0610011N22 gene	-1.60947
15431	LOC270213	similar to nonspecific lipid transfer protein precursor - rat (fragment)	-1.60918
9978	Rdbp	RD RNA-binding protein	-1.60819
15673	Ddc	dopa decarboxylase	-1.60779
9067	Tm4sf8-pending	transmembrane 4 superfamily member 8	-1.60575
13366	L0006C08-3	Mus musculus, clone IMAGE:1224977, mRNA	-1.60483
5021	BC034099	cDNA sequence BC034099	-1.6047
21741	Arhgdib	Rho, GDP dissociation inhibitor (GDI) beta	-1.60418
20865	C0111C02-3	Mus musculus, Similar to F-box and leucine-rich repeat protein 5, clone IMAGE:3989687, mRNA	-1.60289
2396	Mrpl39	mitochondrial ribosomal protein L39	-1.60281
22336	2010001O09Rik	RIKEN cDNA 2010001O09 gene	-1.60274
3134	2310079N02Rik	RIKEN cDNA 2310079N02 gene	-1.6023
21842	3100002M17Rik	RIKEN cDNA 3100002M17 gene	-1.60223
3892	Psmd7	proteasome (prosome, macropain) 26S subunit, non-ATPase, 7	-1.6022
15592	2410018G23Rik	RIKEN cDNA 2410018G23 gene	-1.60173
20819	4930421J07Rik	RIKEN cDNA 4930421J07 gene	-1.60106
10687	Cst3	cystatin C	-1.60102
20292	E2f5	E2F transcription factor 5	-1.60087
5040	Smoc2	SPARC related modular calcium binding 2	-1.60065
8249	Stoml2	stomatin (Epb7.2)-like 2	-1.60058
13653	Mocs2	molybdenum cofactor synthesis 2	-1.60029
7864	Dci	dodecenoyl-Coenzyme A delta isomerase (3,2 trans-enoyl-Coenyme A isomerase)	-1.59996
12592	1110067D22Rik	RIKEN cDNA 1110067D22 gene	-1.59972
12442	Idh3b	isocitrate dehydrogenase 3 (NAD+) beta	-1.59965
500	Tubd1	tubulin, delta 1	-1.59961
3074	Sec23a	SEC23A (S. cerevisiae)	-1.59952
7131	2610510L01Rik	RIKEN cDNA 2610510L01 gene	-1.5991
5316	LOC231887	hypothetical protein LOC231887	-1.59896
4408	Ttf1	transcription termination factor 1	-1.59846
1179	Tuba1	tubulin, alpha 1	-1.59837
10062	Murr1	U2af1-rs1 region 1	-1.59835
5142	Yes	Yamaguchi sarcoma viral (v-yes) oncogene homolog	-1.59812
5430	LOC233571	similar to P2Y6 receptor [Mus musculus]	-1.59706
15163	1300006C19Rik	RIKEN cDNA 1300006C19 gene	-1.59674
10332	Pdcd10	programmed cell death 10	-1.59658
4085	D7Rp2e	DNA segment, Chr 7, Roswell Park 2 complex, expressed	-1.59641
6924	Gtf2e1	general transcription factor II E, polypeptide 1 (alpha subunit)	-1.59635
9712	Cpsf3	cleavage and polyadenylation specificity factor 3	-1.59623
6617	Abcf3	ATP-binding cassette, sub-family F (GCN20), member 3	-1.59598
17839	Adh1	alcohol dehydrogenase 1 (class I)	-1.59569
9347	1700023M09Rik	RIKEN cDNA 1700023M09 gene	-1.59564
18799	Pcolce	procollagen C-proteinase enhancer protein	-1.59549
2739	Thra	thyroid hormone receptor alpha	-1.59542
5472	2700082D03Rik	RIKEN cDNA 2700082D03 gene	-1.59475
9088	Apex1	apurinic/apyrimidinic endonuclease 1	-1.59372
12814	5730461K03Rik	RIKEN cDNA 5730461K03 gene	-1.59337
5396	9930107J06	hypothetical protein 9930107J06	-1.59329
14036	LOC214489	hypothetical gene supported by BC003965	-1.59318
5696	Sfpq	splicing factor proline/glutamine rich (polypyrimidine tract binding protein associated)	-1.59306
9929	C0291G07-3	NA	-1.59248
1735	J1027G05-3	Mus musculus, clone IMAGE:3586282, mRNA, partial cds	-1.59163
14964	Ogt	O-linked N-acetylglucosamine (GlcNAc) transferase (UDP-N-acetylglucosamine:polypeptide-N-acetylglucosaminyl transferase)	-1.5914
9751	Ube2n	ubiquitin-conjugating enzyme E2N	-1.59139
9969	H3135D02-3	Mus musculus, Similar to translocation protein 1, clone IMAGE:5347105, mRNA, partial cds	-1.59136
3673	Spi6	serine protease inhibitor 6	-1.59101
13907	MGC36213	hypothetical protein MGC36213	-1.59024
1253	Nckap1	NCK-associated protein 1	-1.58968
18933	1810063P04Rik	RIKEN cDNA 1810063P04 gene	-1.58915
4777	Pitpn	phosphatidylinositol transfer protein	-1.58906
7083	Stk3	serine/threonine kinase 3 (Ste20, yeast homolog)	-1.58889
1180	0610037H22Rik	RIKEN cDNA 0610037H22 gene	-1.5887
355	Mpi1	mannose phosphate isomerase 1	-1.58847
5340	2310075C12Rik	RIKEN cDNA 2310075C12 gene	-1.58795
8234	Trim2	tripartite motif protein 2	-1.58782
37	2210409B22Rik	RIKEN cDNA 2210409B22 gene	-1.5877
8591	2310012I10Rik	RIKEN cDNA 2310012I10 gene	-1.58756
2507	Mrpl45	mitochondrial ribosomal protein L45	-1.58674
3783	Np15	nuclear protein 15.6	-1.58601
11919	D9Ertd85e	DNA segment, Chr 9, ERATO Doi 85, expressed	-1.58545
6365	Dctn3	dynactin 3	-1.58532
6023	Cxcl16	Cxc chemokine ligand 16	-1.58375
7141	1110021E09Rik	RIKEN cDNA 1110021E09 gene	-1.58365
2791	Elmo2	engulfment and cell motility 2, ced-12 homolog (C. elegans)	-1.58266
3732	1500015N03Rik	RIKEN cDNA 1500015N03 gene	-1.58251
3104	Chuk	conserved helix-loop-helix ubiquitous kinase	-1.58243
3424	Birc1b	baculoviral IAP repeat-containing 1b	-1.58232
2598	Nup160	nucleoporin	-1.58197
2006	C130052I12Rik	RIKEN cDNA C130052I12 gene	-1.58118
14834	Btbd2	BTB (POZ) domain containing 2	-1.58112
11201	Hcapg-pending	chromosome condensation protein G	-1.58061
21763	Lcmt1	leucine carboxyl methyltransferase 1	-1.57868
4657	C030004C14Rik	RIKEN cDNA C030004C14 gene	-1.57867
5502	Yap	yes-associated protein	-1.57838
16029	Ssr4	signal sequence receptor, delta	-1.57836
19191	2810407E01Rik	RIKEN cDNA 2810407E01 gene	-1.57832
18336	1600014C10Rik	RIKEN cDNA 1600014C10 gene	-1.57772
9515	Dnpep	aspartyl aminopeptidase	-1.57607
20315	Ap3s2	adaptor-related protein complex AP-3, sigma 2 subunit	-1.5758
8969	Clcn4-2	chloride channel 4-2	-1.57527
7539	LOC224458	similar to transcription factor 1 [Rattus norvegicus]	-1.57497
21069	Mxi1	Max interacting protein 1	-1.57479
5390	Cav	caveolin, caveolae protein, 22 kDa	-1.5741
1840	Kdt1	kidney cell line derived transcript 1	-1.57407
9578	Mrpl30	mitochondrial ribosomal protein L30	-1.57331
4096	Rpn1	ribophorin I	-1.57327
5030	1110055A02Rik	RIKEN cDNA 1110055A02 gene	-1.57293
6507	1300002P22Rik	RIKEN cDNA 1300002P22 gene	-1.57288
12387	Tank	TRAF family member-associated Nf-kappa B activator	-1.57279
2645	Wtap	Wilms tumour 1-associating protein	-1.57235
2676	C920006C10Rik	RIKEN cDNA C920006C10 gene	-1.572
764	Ogg1	8-oxoguanine DNA-glycosylase 1	-1.5705
15976	Mthfs	5, 10-methenyltetrahydrofolate synthetase	-1.57014
5812	Zfp148	zinc finger protein 148	-1.56938
4800	2610029G23Rik	RIKEN cDNA 2610029G23 gene	-1.56892
18018	LOC207352	hypothetical protein LOC207352	-1.5683
21116	D17H6S56E-2	DNA segment, Chr 17, human D6S56E 2	-1.56766
8301	LOC228764	similar to p47 protein [Rattus norvegicus]	-1.56638
5851	Nme1	expressed in non-metastatic cells 1, protein	-1.56622
18533	LOC226144	hypothetical protein BC011220	-1.56613
9999	Edg7	endothelial differentiation, lysophosphatidic acid G-protein-coupled receptor 7	-1.56523
15327	LOC229543	similar to hypothetical protein FLJ21919	-1.56512
11406	1200004M23Rik	RIKEN cDNA 1200004M23 gene	-1.5651
15825	2310003L22Rik	RIKEN cDNA 2310003L22 gene	-1.56484
2849	2610511E03Rik	RIKEN cDNA 2610511E03 gene	-1.56426
14455	0610027F08Rik	RIKEN cDNA 0610027F08 gene	-1.56383
8422	C0311F11-3	ESTs	-1.56375
20799	Cyb5	cytochrome b-5	-1.56373
13867	Fbxo8	F-box only protein 8	-1.56345
4487	AW546258	expressed sequence AW546258	-1.56325
1254	Amacr	alpha-methylacyl-CoA racemase	-1.56221
1463	Ppp5c	protein phosphatase 5, catalytic subunit	-1.56135
11550	Tgoln2	trans-golgi network protein 2	-1.56123
11411	Immt	inner membrane protein, mitochondrial	-1.56115
2827	Cth	cystathionase (cystathionine gamma-lyase)	-1.56099
1674	Tbce	tubulin-specific chaperone e	-1.56018
15218	Vegfb	vascular endothelial growth factor B	-1.56004
20520	AI838057	expressed sequence AI838057	-1.55977
4736	AI465480	expressed sequence AI465480	-1.55967
8368	2810422B04Rik	RIKEN cDNA 2810422B04 gene	-1.55931
8567	L0296D02-3	Mus musculus, clone IMAGE:4924122, mRNA	-1.55929
15280	Cox8a	cytochrome c oxidase, subunit VIIIa	-1.55923
5037	Hsp105	heat shock protein	-1.55901
2807	Prlr	prolactin receptor	-1.55875
8625	Lck	lymphocyte protein tyrosine kinase	-1.55849
16427	AI256361	expressed sequence AI256361	-1.55845
881	2310057G13Rik	RIKEN cDNA 2310057G13 gene	-1.55823
10712	Ccs	copper chaperone for superoxide dismutase	-1.55819
20663	3110080J08Rik	RIKEN cDNA 3110080J08 gene	-1.55781
20023	Trim34	tripartite motif protein 34	-1.55769
1820	2210008F15Rik	RIKEN cDNA 2210008F15 gene	-1.55766
3617	C78212	expressed sequence C78212	-1.55725
9315	2810410M20Rik	RIKEN cDNA 2810410M20 gene	-1.55719
17324	Eif4e	eukaryotic translation initiation factor 4E	-1.55697
18894	Fbxo3	F-box only protein 3	-1.55592
21230	Dj1-pending	RNA binding protein regulatory subunit	-1.55579
5629	1300009F09Rik	RIKEN cDNA 1300009F09 gene	-1.55567
13522	Igl-V1	immunoglobulin lambda chain, variable 1	-1.55548
8043	LOC230005	similar to agCP13716 [Anopheles gambiae str. PEST]	-1.55522
5889	Add3	adducin 3 (gamma)	-1.55475
7887	C1d-pending	nuclear DNA binding protein	-1.55442
1002	Slc12a6	solute carrier family 12, member 6	-1.55419
5496	Tyms	thymidylate synthase	-1.55388
3338	H3069A03-3	Mus musculus, clone MGC:19361 IMAGE:4242170, mRNA, complete cds	-1.55365
11417	Slc2a8	solute carrier family 2, (facilitated glucose transporter), member 8	-1.55244
10605	Lamr1	laminin receptor 1 (67kD, ribosomal protein SA)	-1.55232
6274	Galnt7	UDP-N-acetyl-alpha-D-galactosamine: polypeptide N-acetylgalactosaminyltransferase 7	-1.55166
3303	Dctn5	dynactin 5	-1.55092
2506	4930512K19Rik	RIKEN cDNA 4930512K19 gene	-1.55082
3332	Tep1	telomerase associated protein 1	-1.55045
1640	1110005A23Rik	RIKEN cDNA 1110005A23 gene	-1.55016
20157	AF229032	cDNA sequence AF229032	-1.54964
7291	Ppib	peptidylprolyl isomerase B	-1.54938
18984	9130012G04Rik	RIKEN cDNA 9130012G04 gene	-1.54936
9342	Rfc2	replication factor C (activator 1) 2	-1.54924
9655	J0819C09-3	ESTs	-1.54834
7204	AW544830	expressed sequence AW544830	-1.54782
4090	H3110H06-3	ESTs	-1.54733
8689	Dusp12	dual specificity phosphatase 12	-1.5472
18631	1110065L07Rik	RIKEN cDNA 1110065L07 gene	-1.54708
18649	Mapre1	microtubule-associated protein, RP/EB family, member 1	-1.54666
4344	Pgrmc1	progesterone receptor membrane component 1	-1.54666
1098	Zfp313	zinc finger protein 313	-1.54659
13913	2010200I23Rik	RIKEN cDNA 2010200I23 gene	-1.54593
3460	AW538212	expressed sequence AW538212	-1.54463
9268	L0543C05-3	ESTs	-1.5446
20115	2410012M21Rik	RIKEN cDNA 2410012M21 gene	-1.54429
20987	Ndufb9	NADH dehydrogenase (ubiquinone) 1 beta subcomplex, 9	-1.54408
8636	1110019I14Rik	RIKEN cDNA 1110019I14 gene	-1.54358
20097	2500002L14Rik	RIKEN cDNA 2500002L14 gene	-1.542
15633	Rab1	RAB1, member RAS oncogene family	-1.54187
1147	Snrpd2	small nuclear ribonucleoprotein D2	-1.54118
4890	2310016C19Rik	RIKEN cDNA 2310016C19 gene	-1.54112
5888	4931421J16	hypothetical protein 4931421J16	-1.54096
21336	LOC233805	hypothetical protein LOC233805	-1.53989
937	2700086I23Rik	RIKEN cDNA 2700086I23 gene	-1.53987
12577	Ube2b	ubiquitin-conjugating enzyme E2B, RAD6 homology (S. cerevisiae)	-1.53934
8808	Gsto1	glutathione S-transferase omega 1	-1.53849
1197	Dapp1	dual adaptor for phosphotyrosine and 3-phosphoinositides 1	-1.53846
9866	AI413782	expressed sequence AI413782	-1.5382
16761	C85886	expressed sequence C85886	-1.53658
11789	Pdhb	pyruvate dehydrogenase (lipoamide) beta	-1.53617
324	Psmb6	proteasome (prosome, macropain) subunit, beta type 6	-1.53602
18086	AW112037	expressed sequence AW112037	-1.53601
8758	Pxmp3	peroxisomal membrane protein 3	-1.53494
9735	LOC227590	LOC227590	-1.53492
16675	L0070B08-3	ESTs, Weakly similar to I49636 DNA-binding protein - mouse [M.musculus]	-1.53405
6168	Tp120a-pending	TBP-interacting protein	-1.53403
1183	38231	septin 4	-1.53373
9073	Hif1a	hypoxia inducible factor 1, alpha subunit	-1.53372
16447	2310035N15Rik	RIKEN cDNA 2310035N15 gene	-1.53338
2633	Pex1	peroxisome biogenesis factor 1	-1.53329
10159	6330549H03Rik	RIKEN cDNA 6330549H03 gene	-1.53304
7713	Tbp	TATA box binding protein	-1.53268
7445	Maea	macrophage erythroblast attacher	-1.5326
8775	Hprt	hypoxanthine guanine phosphoribosyl transferase	-1.53252
4635	0610039G24Rik	RIKEN cDNA 0610039G24 gene	-1.53242
9328	4921505F14Rik	RIKEN cDNA 4921505F14 gene	-1.5318
18934	Nme2	expressed in non-metastatic cells 2, protein	-1.5313
4511	Sec23b	SEC23B (S. cerevisiae)	-1.53123
12732	D730042P09Rik	RIKEN cDNA D730042P09 gene	-1.53049
7584	LOC216990	similar to hypothetical protein FLJ22729 [Homo sapiens]	-1.53022
10634	Kitl	kit ligand	-1.52961
4434	Bcat1	branched chain aminotransferase 1, cytosolic	-1.52909
3251	Mtf2	metal response element binding transcription factor 2	-1.52796
21691	Ncf4	neutrophil cytosolic factor 4	-1.52793
2164	Pole3	polymerase (DNA directed), epsilon 3 (p17 subunit)	-1.52786
12277	2610040E16Rik	RIKEN cDNA 2610040E16 gene	-1.52762
14234	AA407306	expressed sequence AA407306	-1.5276
2725	Gnb4	guanine nucleotide binding protein, beta 4	-1.52746
15306	Mkks	McKusick-Kaufman syndrome protein	-1.52736
18744	L0819C02-3	ESTs	-1.52732
16775	Vhlh	von Hippel-Lindau syndrome homolog	-1.52704
22098	Ranbp1	RAN binding protein 1	-1.52644
22051	1110020A09Rik	RIKEN cDNA 1110020A09 gene	-1.52563
1511	Orc4l	origin recognition complex, subunit 4-like (S. cerevisiae)	-1.52528
5899	X83328	NA	-1.52425
13547	Polr2i	polymerase (RNA) II (DNA directed) polypeptide I	-1.52405
7752	D8Bwg1112e	DNA segment, Chr 8, Brigham & Womens Genetics 1112 expressed	-1.52377
5940	1700009P13Rik	RIKEN cDNA 1700009P13 gene	-1.52303
417	Ccrl1	chemokine (C-C) receptor-like 1	-1.52201
9382	Ddt	D-dopachrome tautomerase	-1.52193
4291	H3032H08-3	Mus musculus, clone IMAGE:3589087, mRNA, partial cds	-1.52189
7760	Galnt3	UDP-N-acetyl-alpha-D-galactosamine:polypeptide N-acetylgalactosaminyltransferase 3	-1.52154
2198	Ilf3	interleukin enhancer binding factor 3	-1.52125
20496	Eef1e1	eukaryotic translation elongation factor 1 epsilon 1	-1.52006
30	Abcg2	ATP-binding cassette, sub-family G (WHITE), member 2	-1.51956
19003	2410015N17Rik	RIKEN cDNA 2410015N17 gene	-1.51926
17836	H3025G03-3	ESTs, Weakly similar to similar to RIKEN cDNA 1810006A16 gene [Homo sapiens] [H.sapiens]	-1.51868
12929	1200003F12Rik	RIKEN cDNA 1200003F12 gene	-1.51862
5300	J1002H06-3	Mus musculus, Similar to hypothetical protein dJ122O8.2, clone MGC:41400 IMAGE:1446940, mRNA, complete cds	-1.51743
8395	D0HXS9928E	DNA segment, human DXS9928E	-1.51682
6660	Myln	myosin light chain, alkali, nonmuscle	-1.51672
8380	8430408C20Rik	RIKEN cDNA 8430408C20 gene	-1.51637
7347	3110038L01Rik	RIKEN cDNA 3110038L01 gene	-1.51596
21549	Scr59-pending	serine-rich spermatocytes and round spermatid protein	-1.51504
5408	P2rx4	purinergic receptor P2X, ligand-gated ion channel 4	-1.51472
9849	Ywhaq	tyrosine 3-monooxygenase/tryptophan 5-monooxygenase activation protein, theta polypeptide	-1.5147
21150	2810413N20Rik	RIKEN cDNA 2810413N20 gene	-1.5142
16687	LOC214580	similar to hypothetical protein MGC35392 [Homo sapiens]	-1.51419
14862	Gt(ROSA)26asSor	gene trap ROSA 26 antisense, Philippe Soriano	-1.51401
4582	Galt	galactose-1-phosphate uridyl transferase	-1.51393
13136	Nucb2	nucleobindin 2	-1.51389
1813	Minpp1	multiple inositol polyphosphate histidine phosphatase 1	-1.51348
11064	Mrpl17	mitochondrial ribosomal protein L17	-1.51347
891	Ifngr2	interferon gamma receptor 2	-1.51347
19838	2810027O19Rik	RIKEN cDNA 2810027O19 gene	-1.51344
16466	1110007A10Rik	RIKEN cDNA 1110007A10 gene	-1.51307
14492	Gja1	gap junction membrane channel protein alpha 1	-1.51305
3915	Slc25a15	solute carrier family 25 (mitochondrial carrier; ornithine transporter), member 15	-1.5129
11771	5033403J15Rik	RIKEN cDNA 5033403J15 gene	-1.51278
11414	Cd34	CD34 antigen	-1.51254
16492	Smt3h2	SMT3 (supressor of mif two, 3) homolog 2 (S. cerevisiae)	-1.51218
12030	3300002K07Rik	RIKEN cDNA 3300002K07 gene	-1.51203
14607	Etohi6	ethanol induced 6	-1.51186
5196	Ptn	pleiotrophin	-1.51164
8822	LOC238400	similar to ribosomal protein S25, cytosolic [validated] - rat	-1.51136
10199	Rad17	RAD17 homolog (S. pombe)	-1.5112
3291	Trfp	Trf (TATA binding protein-related factor)-proximal protein homolog (Drosophila)	-1.51107
4237	C0896F08-3	NA	-1.51074
15782	Trex1	three prime repair exonuclease 1	-1.51063
3271	Mrps7	mitchondrial ribosomal protein S7	-1.51061
13401	AW011956	expressed sequence AW011956	-1.51035
704	Mrpl38	mitochondrial ribosomal protein L38	-1.50958
978	1810022F11Rik	RIKEN cDNA 1810022F11 gene	-1.50945
7999	1810015A11Rik	RIKEN cDNA 1810015A11 gene	-1.50939
3557	2010003B14Rik	RIKEN cDNA 2010003B14 gene	-1.50902
4095	Ccna2	cyclin A2	-1.50901
12664	Osbpl3	oxysterol binding protein-like 3	-1.50894
17020	Dcxr	dicarbonyl L-xylulose reductase	-1.50853
8174	Top1	topoisomerase (DNA) I	-1.50845
1855	LOC235459	similar to general transcription factor IIa, 2 (12kD subunit) [Rattus norvegicus]	-1.50824
14105	BC025474	cDNA sequence BC025474	-1.50763
13634	Cox6c	cytochrome c oxidase, subunit VIc	-1.50725
8080	Spec1-pending	small protein effector 1 of Cdc42	-1.50672
8490	Rab6kifl	NA	-1.50637
3685	Mx2	myxovirus (influenza virus) resistance 2	-1.50572
11341	Rangnrf-pending	RAN guanine nucleotide release factor	-1.50567
1716	5031406P05Rik	NA	-1.50547
18226	Pdcd8	programmed cell death 8	-1.50509
14909	Deb1	differentially expressed in B16F10 1	-1.50481
14450	Nudt2	nudix (nucleoside diphosphate linked moiety X)-type motif 2	-1.50434
13914	2600009M07Rik	RIKEN cDNA 2600009M07 gene	-1.5041
6006	Scamp5	secretory carrier membrane protein 5	-1.50325
20737	9430096L06Rik	RIKEN cDNA 9430096L06 gene	-1.50304
11063	1810030N24Rik	RIKEN cDNA 1810030N24 gene	-1.50285
1018	Cetn3	centrin 3	-1.50258
5597	Rnf7	ring finger protein 7	-1.50175
16688	Mea1	male enhanced antigen 1	-1.50077
1291	Plekha2	pleckstrin homology domain-containing, family A (phosphoinositide binding specific) member 2	-1.50022
20195	1110014L17Rik	RIKEN cDNA 1110014L17 gene	-1.4993
16889	4930553F24Rik	RIKEN cDNA 4930553F24 gene	-1.49857
16318	Nfs1	nitrogen fixation gene 1 (S. cerevisiae)	-1.49745
3233	Igfbp4	insulin-like growth factor binding protein 4	-1.49609
14699	H3011F11-5	NA	-1.49595
11474	4932414K18	hypothetical protein 4932414K18	-1.4957
12734	Timm23	translocase of inner mitochondrial membrane 23 homolog (yeast)	-1.49541
17090	1110038G02Rik	RIKEN cDNA 1110038G02 gene	-1.49538
3996	C530046K17Rik	RIKEN cDNA C530046K17 gene	-1.49484
15448	Bcs1l	BCS1-like (yeast)	-1.49482
19727	Vbp1	von Hippel-Lindau binding protein 1	-1.49457
10018	Stard4	StAR-related lipid transfer (START) domain containing 4	-1.49347
12229	D4Ertd786e	DNA segment, Chr 4, ERATO Doi 786, expressed	-1.49346
3259	1810015M01Rik	RIKEN cDNA 1810015M01 gene	-1.49329
18143	Blvra	biliverdin reductase A	-1.49281
7161	Psat-pending	phosphoserine aminotransferase	-1.4919
19914	Apg12l	autophagy 12-like (S. cerevisiae)	-1.49144
5930	2410030A14Rik	RIKEN cDNA 2410030A14 gene	-1.49102
6771	MGC41441	hypothetical protein MGC41441	-1.49064
17648	4930550B20Rik	RIKEN cDNA 4930550B20 gene	-1.49019
14706	Rpa1	replication protein A1	-1.49018
4836	Retired	Retired from database	-1.49001
4266	Pnp	purine-nucleoside phosphorylase	-1.48926
9572	AW743433	expressed sequence AW743433	-1.48903
5639	2310051D19Rik	RIKEN cDNA 2310051D19 gene	-1.48816
3793	Pon3	paraoxonase 3	-1.48795
17562	Col18a1	procollagen, type XVIII, alpha 1	-1.48757
4338	Bnip3l	BCL2/adenovirus E1B 19kDa-interacting protein 3-like	-1.4875
13630	4732433J24	hypothetical protein 4732433J24	-1.48738
14462	9030624J02Rik	RIKEN cDNA 9030624J02 gene	-1.48724
2202	AI314285	expressed sequence AI314285	-1.48711
9906	Chm	choroidermia	-1.48704
2820	H3057A04-3	ESTs	-1.48693
5468	Rb1cc1	RB1-inducible coiled-coil 1	-1.48673
4676	Mut	methylmalonyl-Coenzyme A mutase	-1.48631
17660	Retired	Retired from database	-1.4858
3241	Mkks	McKusick-Kaufman syndrome protein	-1.48554
7405	1810074D23Rik	RIKEN cDNA 1810074D23 gene	-1.48523
21861	C0941G08-3	NA	-1.48511
4154	2500002K03Rik	RIKEN cDNA 2500002K03 gene	-1.48444
3683	C0105G10-3	ESTs, Weakly similar to A48830 probable transcription regulator NT fin12 - mouse [M.musculus]	-1.48438
11218	2610025M23Rik	RIKEN cDNA 2610025M23 gene	-1.48388
1826	H3046A08-3	DNA segment, Chr 5, ERATO Doi 301, expressed	-1.48359
6375	Arts1-pending	type 1 tumor necrosis factor receptor shedding aminopeptidase regulator	-1.48284
19374	Neurodap1	NA	-1.48272
11076	AI852640	expressed sequence AI852640	-1.48266
20759	L0213D06-3	NA	-1.48195
132	Il16	interleukin 16	-1.4811
9466	1110008L16Rik	RIKEN cDNA 1110008L16 gene	-1.48107
2389	C0205H05-3	ESTs	-1.48014
13230	Snrpd1	small nuclear ribonucleoprotein D1	-1.48004
6931	Ipp	IAP promoted placental gene	-1.47981
20939	AW045245	expressed sequence AW045245	-1.47962
4555	AB041568	hypothetical protein, MNCb-1213	-1.47889
22455	1810034M08Rik	RIKEN cDNA 1810034M08 gene	-1.47823
8905	2900055D14Rik	RIKEN cDNA 2900055D14 gene	-1.47755
20012	3110001M13Rik	RIKEN cDNA 3110001M13 gene	-1.47732
10560	Pbef-pending	pre-B-cell colony-enhancing factor	-1.47702
15523	2700085A14Rik	RIKEN cDNA 2700085A14 gene	-1.47677
13503	Stx18	syntaxin 18	-1.47627
8823	L0076C05-3	Mus musculus, clone IMAGE:5025837, mRNA	-1.47613
19748	2310066K23Rik	RIKEN cDNA 2310066K23 gene	-1.47592
2160	2810411E22Rik	RIKEN cDNA 2810411E22 gene	-1.47573
5894	2300001E01Rik	RIKEN cDNA 2300001E01 gene	-1.47559
3545	9530023G02	hypothetical protein 9530023G02	-1.47515
9826	Eif2b	eukaryotic translation initiation factor 2B	-1.47514
18932	LOC227656	similar to XPMC2 prevents mitotic catastrophe 2 homolog [Homo sapiens]	-1.47509
8236	Nssr	neural-salient serine/arginine-rich	-1.47502
3017	K0229C05-3	ESTs	-1.47471
6767	LOC234779	hypothetical protein LOC234779	-1.47408
16366	Mapk14	mitogen activated protein kinase 14	-1.47387
13224	Slc23a2	solute carrier family 23 (nucleobase transporters), member 2	-1.47356
3497	D730049P16Rik	RIKEN cDNA D730049P16 gene	-1.47309
17333	Snx9	sorting nexin 9	-1.47306
21048	LOC225738	similar to 60S RIBOSOMAL PROTEIN L17 (L23) (AMINO ACID STARVATION-INDUCED PROTEIN) (ASI)	-1.47261
12502	AI662270	expressed sequence AI662270	-1.47142
21235	3110004H13Rik	RIKEN cDNA 3110004H13 gene	-1.47128
14348	1010001C05Rik	RIKEN cDNA 1010001C05 gene	-1.47114
22160	Polr2e	polymerase (RNA) II (DNA directed) polypeptide E (25kDa)	-1.47084
6692	Gda	guanine deaminase	-1.47068
5149	Nudc	nuclear distribution gene C homolog (Aspergillus)	-1.47002
8877	9030617O03Rik	RIKEN cDNA 9030617O03 gene	-1.4699
1621	Phyh	phytanoyl-CoA hydroxylase	-1.4689
22414	2810036L13Rik	RIKEN cDNA 2810036L13 gene	-1.46873
5556	1110008E19Rik	RIKEN cDNA 1110008E19 gene	-1.46868
3759	L0803C10-3	EST, Weakly similar to WAS protein family, member 2; WASP family Verprolin-homologous protein 2 [Homo sapiens] [H.sapiens]	-1.46866
2223	Nab2	Ngfi-A binding protein 2	-1.46761
2459	Eps15-rs	epidermal growth factor receptor pathway substrate 15, related sequence	-1.46704
7166	K0641D11-3	NA	-1.46637
16816	Txnl2	thioredoxin-like 2	-1.46636
18100	1810003N24Rik	RIKEN cDNA 1810003N24 gene	-1.46633
19542	Facl5	fatty acid Coenzyme A ligase, long chain 5	-1.46579
12181	5830427H10Rik	RIKEN cDNA 5830427H10 gene	-1.4656
5410	C0177E06-3	NA	-1.46473
3625	Aip	aryl-hydrocarbon receptor-interacting protein	-1.46392
8663	Tcp1	t-complex protein 1	-1.46374
16956	AW536563	expressed sequence AW536563	-1.46261
5971	2610024N24Rik	RIKEN cDNA 2610024N24 gene	-1.46235
9528	AA407588	expressed sequence AA407588	-1.46201
17097	1810029F08Rik	RIKEN cDNA 1810029F08 gene	-1.46201
6688	Krt2-8	keratin complex 2, basic, gene 8	-1.46172
9167	Tcrb-J	T-cell receptor beta, joining region	-1.46172
4806	Napg	N-ethylmaleimide sensitive fusion protein attachment protein gamma	-1.46114
21039	Trnt1	tRNA nucleotidyl transferase, CCA-adding, 1	-1.46033
6483	1110001M20Rik	RIKEN cDNA 1110001M20 gene	-1.46007
18753	Pbef-pending	pre-B-cell colony-enhancing factor	-1.45877
4174	Bach-pending	brain acyl-CoA hydrolase	-1.4584
1169	Retired	Retired from database	-1.45812
13186	H3061E11-3	ESTs, Highly similar to prefoldin 4 [Homo sapiens] [H.sapiens]	-1.45759
16727	2810482I07Rik	RIKEN cDNA 2810482I07 gene	-1.45757
8708	2310010B21Rik	RIKEN cDNA 2310010B21 gene	-1.45651
18695	Snrpa1	small nuclear ribonucleoprotein polypeptide A	-1.45632
13181	Slc25a10	solute carrier family 25 (mitochondrial carrier; dicarboxylate transporter), member 10	-1.45608
7540	LOC223655	similar to Exosome complex exonuclease RRP41 (Ribosomal RNA processing protein 41) (p12A)	-1.45584
6978	AW121048	expressed sequence AW121048	-1.45569
5448	Ing1	inhibitor of growth family, member 1	-1.45551
17518	Mtch1-pending	mitochondrial carrier homolog 1	-1.4554
334	H3081C11-3	Mus musculus, clone IMAGE:5366525, mRNA, partial cds	-1.4554
18224	Gna11	guanine nucleotide binding protein, alpha 11	-1.45536
17098	E430002F06Rik	RIKEN cDNA E430002F06 gene	-1.45523
20139	2410004C24Rik	RIKEN cDNA 2410004C24 gene	-1.45499
13240	D5Ertd77e	DNA segment, Chr 5, ERATO Doi 77, expressed	-1.45496
18146	Epc1	enhancer of polycomb homolog 1, (Drosophila)	-1.45492
560	Cxcl12	chemokine (C-X-C motif) ligand 12	-1.45466
21505	C0229E03-3	ESTs	-1.4534
9171	4930451A13Rik	RIKEN cDNA 4930451A13 gene	-1.45339
6837	2700069E09Rik	RIKEN cDNA 2700069E09 gene	-1.45225
13593	2810428F02Rik	RIKEN cDNA 2810428F02 gene	-1.45177
610	D9Wsu149e	DNA segment, Chr 9, Wayne State University 149, expressed	-1.45172
505	Kdel1	KDEL containing protein 1	-1.45163
9935	1110060F11Rik	RIKEN cDNA 1110060F11 gene	-1.45151
21222	D530020C15Rik	RIKEN cDNA D530020C15 gene	-1.45127
21847	Nssr	neural-salient serine/arginine-rich	-1.45118
10592	Enpp5	ectonucleotide pyrophosphatase/phosphodiesterase 5	-1.45104
9736	Ube3a	ubiquitin protein ligase E3A	-1.45076
10798	9130014E20Rik	RIKEN cDNA 9130014E20 gene	-1.45028
8583	Hook1-pending	hook homolog 1 (Drosophila)	-1.4499
20198	Cnih	cornichon homolog (Drosophila)	-1.4498
22062	1810058I14Rik	RIKEN cDNA 1810058I14 gene	-1.44979
7786	Prtb	proline rich protein expressed in brain	-1.44973
4070	H2-D1	histocompatibility 2, D region locus 1	-1.44937
6723	Ugalt2	UDP-galactose translocator 2	-1.449
888	Homer2	homer homolog 2 (Drosophila)	-1.44842
3425	D8Ertd319e	DNA segment, Chr 8, ERATO Doi 319, expressed	-1.44748
3329	AI790205	expressed sequence AI790205	-1.44731
1306	0610038P07Rik	RIKEN cDNA 0610038P07 gene	-1.44718
7726	Ubl1	ubiquitin-like 1	-1.44664
4917	Abcb7	ATP-binding cassette, sub-family B (MDR/TAP), member 7	-1.44591
7448	Asml3a-pending	acid sphingomyelinase-like phosphodiesterase 3a	-1.44582
22173	Hsd17b12	hydroxysteroid (17-beta) dehydrogenase 12	-1.44554
3465	Pdcl	phosducin-like	-1.44522
14873	C0328C03-3	NA	-1.44484
8642	LOC224436	similar to Synaptojanin 1 (Synaptic inositol-1,4,5-trisphosphate 5-phosphatase 1)	-1.44461
22080	AW259572	expressed sequence AW259572	-1.44433
20156	3110006P09Rik	RIKEN cDNA 3110006P09 gene	-1.44372
8658	L0854E11-3	Mus musculus, Similar to i-beta-1,3-N-acetylglucosaminyltransferase, clone IMAGE:3488094, mRNA, partial cds	-1.44223
3358	4933409L06Rik	RIKEN cDNA 4933409L06 gene	-1.44218
4185	Timm17a	translocator of inner mitochondrial membrane a	-1.44156
15268	Cacybp	calcyclin binding protein	-1.44141
4535	AI462383	expressed sequence AI462383	-1.44138
6716	Idh2	isocitrate dehydrogenase 2 (NADP+), mitochondrial	-1.44048
6304	L0238G07-3	NA	-1.44044
8852	LOC213233	similar to hypothetical protein FLJ10143	-1.43878
1830	2810489O06Rik	RIKEN cDNA 2810489O06 gene	-1.43876
12677	J0902A09-3	NA	-1.43871
16518	2810018E08Rik	RIKEN cDNA 2810018E08 gene	-1.43861
20887	D14Wsu146e	DNA segment, Chr 14, Wayne State University 146, expressed	-1.43852
6245	2900064A13Rik	RIKEN cDNA 2900064A13 gene	-1.43786
5807	Rras2	related RAS viral (r-ras) oncogene homolog 2	-1.43757
1499	Nudt9	nudix (nucleoside diphosphate linked moiety X)-type motif 9	-1.43752
6324	Nnat	neuronatin	-1.43733
11466	Dpp4	dipeptidylpeptidase 4	-1.4372
5506	Timm9	translocase of inner mitochondrial membrane 9 homolog (yeast)	-1.43671
14630	Npdc1	neural proliferation, differentiation and control gene 1	-1.4365
21245	3300002C04Rik	RIKEN cDNA 3300002C04 gene	-1.43614
17017	Rrm2	ribonucleotide reductase M2	-1.43607
692	Rpl35a	ribosomal protein L35a	-1.43498
19796	Cpne2	copine II	-1.43445
8241	5830443L24Rik	RIKEN cDNA 5830443L24 gene	-1.43415
10855	AA408090	expressed sequence AA408090	-1.43368
4775	AA985999	expressed sequence AA985999	-1.43364
16630	Usp16	ubiquitin specific protease 16	-1.43363
15795	1500010B24Rik	RIKEN cDNA 1500010B24 gene	-1.43334
12314	AL022798	expressed sequence AL022798	-1.43332
1691	Grl	NA	-1.43331
8948	2010103A03Rik	RIKEN cDNA 2010103A03 gene	-1.43277
17513	0910001A06Rik	RIKEN cDNA 0910001A06 gene	-1.43275
6464	Eg1-pending	endothelial-derived gene	-1.43248
8240	2610020H15Rik	RIKEN cDNA 2610020H15 gene	-1.43225
7150	2300008B03Rik	RIKEN cDNA 2300008B03 gene	-1.43167
10326	LOC217353	similar to expressed in activated T/LAK lymphocytes	-1.43077
16665	C0857D06-3	ESTs	-1.42947
22229	H3117G10-5	NA	-1.42901
4158	1200015K23Rik	RIKEN cDNA 1200015K23 gene	-1.42853
12000	3110023E09Rik	RIKEN cDNA 3110023E09 gene	-1.42778
14676	BC002216	cDNA sequence BC002216	-1.42698
12219	AW260253	expressed sequence AW260253	-1.42689
2409	C0937D10-3	ESTs, Weakly similar to S59795 hypothetical protein YDR330w - yeast (Saccharomyces cerevisiae) [S. cerevisiae]	-1.42685
9071	Spag5	sperm associated antigen 5	-1.42659
11569	Noa36-pending	nucleolar autoantigen	-1.42636
7534	Csrp2	cysteine-rich protein 2	-1.42581
22374	K0533F06-3	NA	-1.42581
18766	1810055E12Rik	RIKEN cDNA 1810055E12 gene	-1.4258
10557	Nek6	NIMA (never in mitosis gene a)-related expressed kinase 6	-1.42575
19739	Hiat1	hippocampus abundant gene transcript 1	-1.42512
7865	Sptlc1	serine palmitoyltransferase, long chain base subunit 1	-1.42472
18969	Rassf1	Ras association (RalGDS/AF-6) domain family 1	-1.42379
3736	Pea15	phosphoprotein enriched in astrocytes 15	-1.42354
10519	C0127C12-3	ESTs	-1.42342
11377	C0112D03-3	Mus musculus, clone IMAGE:5361724, mRNA, partial cds	-1.42298
18982	AU014939	expressed sequence AU014939	-1.4227
16510	Azi2	5-azacytidine induced gene 2	-1.42186
2293	Vezf1	vascular endothelial zinc finger 1	-1.42157
17164	2210021J22Rik	RIKEN cDNA 2210021J22 gene	-1.42122
9286	L0013B11-3	NA	-1.42075
21631	Rps24	ribosomal protein S24	-1.42035
5401	Tpp2	tripeptidyl peptidase II	-1.42028
519	Cebpg	CCAAT/enhancer binding protein (C/EBP), gamma	-1.42012
10601	6430706C13Rik	RIKEN cDNA 6430706C13 gene	-1.41993
14232	H3098B11-3	Mus musculus, clone MGC:27590 IMAGE:4501468, mRNA, complete cds	-1.41986
21873	Nans	N-acetylneuraminic acid synthase (sialic acid synthase)	-1.41972
14545	H3143H01-3	ESTs	-1.4188
21324	Dj1-pending	RNA binding protein regulatory subunit	-1.41873
6800	A930035F14Rik	RIKEN cDNA A930035F14 gene	-1.41837
18372	2610034E18Rik	RIKEN cDNA 2610034E18 gene	-1.41828
21756	LOC217449	hypothetical protein LOC217449	-1.41702
7994	K0647B04-3	Mus musculus, Similar to G protein-coupled receptor 18, clone MGC:41272 IMAGE:1397739, mRNA, complete cds	-1.41694
9516	C0144F05-3	ESTs, Weakly similar to SH33_MOUSE SH3-containing GRB2-like protein 3 (SH3 domain protein 2C) (SH3p13) [M.musculus]	-1.4155
7158	Mmp23	matrix metalloproteinase 23	-1.41471
10998	Ogn	osteoglycin	-1.41465
5489	Akr1b3	aldo-keto reductase family 1, member B3 (aldose reductase)	-1.4146
9402	1810033K10Rik	RIKEN cDNA 1810033K10 gene	-1.41424
21801	Sh3bgr	SH3-binding domain glutamic acid-rich protein	-1.4142
19310	Syap1	synapse associated protein 1	-1.41411
8020	1700023B02Rik	RIKEN cDNA 1700023B02 gene	-1.41266
664	Clast3-pending	CD40 ligand-activated specific transcript 3	-1.41264
8757	Vig1-pending	viral hemorrhagic septicemia virus(VHSV) induced gene 1	-1.41249
3294	D7Wsu128e	DNA segment, Chr 7, Wayne State University 128, expressed	-1.41201
13278	2310008D22Rik	RIKEN cDNA 2310008D22 gene	-1.41174
19073	Sh3d1B	SH3 domain protein 1B	-1.41123
14059	Eif2s2	eukaryotic translation initiation factor 2, subunit 2 (beta, 38kDa)	-1.41122
17039	Acadm	acetyl-Coenzyme A dehydrogenase, medium chain	-1.41093
12878	LOC19897	hypothetical pseudogene ribosomal protein L12	-1.40971
4461	Sdf4	stromal cell derived factor 4	-1.40953
13935	1810015H18Rik	RIKEN cDNA 1810015H18 gene	-1.40866
6238	AI462438	expressed sequence AI462438	-1.4086
724	1700020C11Rik	RIKEN cDNA 1700020C11 gene	-1.40855
15883	0610038D11Rik	RIKEN cDNA 0610038D11 gene	-1.40839
12527	Ars2-pending	arsenate resistance protein 2	-1.40612
17149	1110003E01Rik	RIKEN cDNA 1110003E01 gene	-1.40559
4959	Muted	muted	-1.40551
11369	LOC231889	similar to G10 protein homolog (EDG-2)	-1.4052
9081	Slc1a3	solute carrier family 1, member 3	-1.40281
4970	6230412P20Rik	RIKEN cDNA 6230412P20 gene	-1.40098
9726	1300004G08Rik	RIKEN cDNA 1300004G08 gene	-1.40026
17640	1110020G09Rik	RIKEN cDNA 1110020G09 gene	-1.39918
3598	C0181H05-3	NA	-1.39904
3136	Pin4	protein (peptidyl-prolyl cis/trans isomerase) NIMA-interacting, 4 (parvulin)	-1.39853
11281	3110002K08Rik	RIKEN cDNA 3110002K08 gene	-1.39707
18128	H3056E05-3	Mus musculus, clone IMAGE:5324154, mRNA	-1.39691
4204	Slc4a3	solute carrier family 4 (anion exchanger), member 3	-1.39677
13195	D4Ertd765e	DNA segment, Chr 4, ERATO Doi 765, expressed	-1.39637
2451	Calm3	calmodulin 3	-1.39631
21374	6330409N04Rik	RIKEN cDNA 6330409N04 gene	-1.39585
1591	AI173274	expressed sequence AI173274	-1.3953
