# Supplementary material for: Fasting induces a biphasic adaptive metabolic response in murine small intestine
Source: BMC Genomics. 2007 Oct 9;8:361. doi: 10.1186/1471-2164-8-361 (PMC2148066; doi:10.1186/1471-2164-8-361)
Supplement: Additional file 3 — Pathway specific gene lists. The file contains lists of the genes significantly regulated in the pathways shown in the Figures 6–10. The data discussed in this publication have been deposited in NCBIs Gene Expression Omnibus (GEO, [74]) and are accessible through GEO Series accession number GSE8019. [file 1471-2164-8-361-S3.xls]

## Sheet: FA degradation
				fold change / fasting time point
Symbol	Gene Name	ID	ID Code	12 h	24 h	72 h
Acadl	Acyl-CoA Dehydrogenase, long chain	11363	L			-1.81192
Acadm	Acyl-CoA Dehydrogenase, medium chain	11364	L		-1.4307	-1.41093
Acadvl	Acyl-CoA Dehydrogenase, very long chain	11370	L	2.25928
Dci	delta isomerase	MGI:94871	M	1.29909		-1.59996
Ehhadh	Enoyl-CoA Hydratase	MGI:1277964	M		-1.39129	-1.57288
Gpd2	Glycerol-3-Phosphate Dehydrogenase	14571	L			-1.7652
Gyk	glycerol kinase	14933	L		-1.91999	-1.66603
Hadha	long chain 3-OH-acyl-CoA Dehydrogenase	MGI:2135593	M	1.4563
Hadhb	Hadhb	MGI:2136381	M	1.28717		-1.76414
Ppara	peroxisome proliferator activated receptor alpha	MGI:104740	M	1.41464	2.18012
Tpi	Triosephosphate Isomerase	21991	L			-2.50163

## Sheet: AA metabolism
				fold change / fasting time point
Symbol	Gene Name	ID	ID Code	12 h	24 h	72 h
Acadm	acetyl-Coenzyme A dehydrogenase, medium chain	MGI:87867	M		-1.4307	-1.41093
Adh1	alcohol dehydrogenase 1 (class I)	MGI:87921	M	-2.17525		-1.59569
Adh5	alcohol dehydrogenase 5	MGI:87929	M	-2.02305
Asl	argininosuccinate lyase	MGI:88084	M	1.52089
Asns	asparagine synthetase	MGI:1350929	M	2.50252
Bcat1	branched chain aminotransferase 1, cytosolic	MGI:104861	M	-1.43884		-1.52909
Cth	cystathionase (cystathionine gamma-lyase)	MGI:1339968	M		-1.31492	-1.56099
Ddc	dopa decarboxylase	MGI:94876	M		-1.73047	-1.60779
Dld	dihydrolipoamide dehydrogenase	MGI:107450	M	-1.28146		-1.23096
Dlst	dihydrolipoamide S-succinyltransferase	MGI:1926170	M			-1.29381
Ehhadh	enoyl-Coenzyme A, hydratase/3-hydroxyacyl Coenzyme	MGI:1277964	M		-1.39129	-1.57288
Fah	fumarylacetoacetate hydrolase	MGI:95482	M		2.17142	1.09079
Fh1	fumarate hydratase 1	14194	L	-1.54763	-1.59799	-1.92425
G6Pase	glucose-6-phosphatase	Mm.140768	U			1.44974
Gclc	glutamate-cysteine ligase	MGI:104995	M			-2.72291
Glns	Glutamate ammonia ligase	MGI:95739	M	1.41115	1.82673	5.12195
Gls	glutaminase	MGI:95752	M	-2.56077	-1.39422	-2.32747
Glud	glutamate dehydrogenase	MGI:95753	M	-2.04554	1.43994	2.00507
Got1	glutamate oxaloacetate transaminase 1, soluble	MGI:95791	M	-1.75739
Got2	glutamate oxaloacetate transaminase 2, mitochondri	MGI:95792	M	1.56538
Gst	glutathione S-transferase	MGI:1309515	M	-1.52445	-1.82861	-2.7637
Hibadh	3-hydroxyisobutyrate dehydrogenase	MGI:1889802	M			-1.75537
Hmgcs2	3-hydroxy-3-methylglutaryl-Coenzyme A synthase 2	MGI:101939	M	3.88324	2.23773	2.62159
Ldh1	lactate dehydrogenase 1, A chain	MGI:96759	M	-1.3687	-1.36065	-2.95195
Maoa	monoamine oxidase A	MGI:96915	M			-2.82528
Mccc1	methylcrotonoyl-Coenzyme A carboxylase 1 (alpha)	MGI:1919289	M	-1.64093	-1.55951
Mdh1	malate dehydrogenase 1, NAD (soluble)	MGI:97051	M			-2.03821
Mut	methylmalonyl-Coenzyme A mutase	MGI:97239	M			-1.48631
Odc	ornithine decarboxylase	MGI:97402	M			2.26632
Ogdh	oxoglutarate dehydrogenase (lipoamide)	18293	L	2.13855	1.79417	-2.21678
Pck1	phosphoenolpyruvate carboxykinase 1, cytosolic	MGI:97501	M	2.20653	3.09167	9.20408
Pdhx	pyruvate dehydrogenase complex, component X	MGI:1351627	M			-1.64132
Pdk4	pyruvate dehydrogenase kinase, isoenzyme 4	MGI:1351481	M	2.487	2.41962	7.33578
phtRNAs	phenylalanine-tRNA synthetase	MGI:1346035	M	1.92107	1.26112	1.483
Pkm2	pyruvate kinase, muscle	MGI:97591	M	-1.35281		-1.7589
Prodh	proline dehydrogenase	19125	L	1.65002		1.79917
Sdha	succinate dehydrogenase complex, subunit A, flavop	MGI:1914195	M	1.81477	1.29668
Sdhd	succinate dehydrogenase complex, subunit D, integr	MGI:1914175	M			-1.47732
Srm	spermidine synthase	MGI:102690	M	1.67033
Suclg1	succinate-CoA ligase, GDP-forming, alpha subunit	MGI:1927234	M	-1.5761	-1.37781	-1.89144

## Sheet: e transport chain
				fold change / fasting time point
Symbol	Gene Name	ID	ID Code	12 h	24 h	72 h
AI256775	expressed sequence AI256775	218341	L	-1.84876		-1.67451
Atp5g3	ATP synthase H+ transporting mitoch...	228033	L	-1.63512	-1.42943	-1.97567
Atp5h	ATP synthase H+ transporting mitocho...	71679	L		-1.42536	-2.24297
Atp5j	ATP synthase H+ transporting mitocho...	11957	L	-1.73502	-1.53058	-2.6316
Atp5j2	ATP synthase H+ transporting mitoch...	57423	L		-1.45925	-2.23156
Atp5l	ATP synthase H+ transporting mitocho...	27425	L	-1.58996	-1.5836	-2.21723
Atp5o	ATP synthase H+ transporting mitocho...	28080	L			-1.72874
Atpif1	ATPase inhibitory factor 1	11983	L	-1.77239	-1.83725	-3.19619
Cox5a	cytochrome c oxidase subunit Va	12858	L	-1.26939	-1.46972	-1.98765
Cox6a1	cytochrome c oxidase subunit VI a p...	12861	L		-1.49412	-1.73086
Cox6b1	cytochrome c oxidase subunit VIb pol...	110323	L	2.08712
Cox6c	cytochrome c oxidase subunit VIc	12864	L	-1.44354		-1.50725
Cox7a2l	cytochrome c oxidase subunit VIIa pol...	20463	L	1.57176	2.23578
Cox8a	cytochrome c oxidase subunit VIIIa	12868	L		-1.44521	-1.55923
Cycs	cytochrome c somatic	13063	L	-1.83376	-1.92593	-3.44843
Ndufa4	NADH dehydrogenase (ubiquinone) 1 alp...	17992	L	-1.66157	-1.54326	-2.50218
Ndufa7	NADH dehydrogenase (ubiquinone) 1 alp...	66416	L	1.34586	-1.79659	-1.6569
Ndufa8	NADH dehydrogenase (ubiquinone) 1 alp...	68375	L	-1.77484	-1.70556	-1.85734
Ndufb10	NADH dehydrogenase (ubiquinone) 1 be...	68342	L	1.62162
Ndufb2	NADH dehydrogenase (ubiquinone) 1 bet...	68198	L	-2.48268	-2.04292	-2.80941
Sdha	succinate dehydrogenase complex subuni...	66945	L	1.81477	1.29668
Sdhd	succinate dehydrogenase complex subuni...	66925	L			-1.47732
Surf1	surfeit gene 1	20930	L			-1.60949
Uqcrc1	ubiquinol-cytochrome c reductase core ...	22273	L	2.25279
Uqcrc2	ubiquinol cytochrome c reductase core ...	67003	L	1.66804	-1.64596	-2.20577
Uqcrh	ubiquinol-cytochrome c reductase hinge ...	66576	L	-1.34964	-1.39596	-1.66877

## Sheet: cell cycle
				fold change / fasting time point
Symbol	Gene Name	ID	ID Code	12 h	24 h	72 h
Atm	ataxia telangiectasia mutated homolog (hu...	11920	L		1.90284	5.30412
Ccna2	cyclin A2	12428	L			-1.509
Ccnb2	cyclin B2	12442	L		-1.59701	-1.72529
Ccne2	cyclin E2	12448	L	-2.27123	-1.71721	-1.92942
Ccnh	cyclin H	66671	L	-1.93256	-1.35368	-1.93425
Cdc2a	cell division cycle 2 homolog A (S. pom...	12534	L	-1.38499	-1.69579	-1.98019
Cdk4	cyclin-dependent kinase 4	12567	L	-1.5513	-1.71748	-2.20728
Cdkn1a	cyclin-dependent kinase inhibitor 1A (...	12575	L			3.07925
Cdkn2b	cyclin-dependent kinase inhibitor 2B	12579	L			1.69702
E2f4	E2F transcription factor 4	104394	L	-1.39802	-1.27678	-1.59329
E2f5	E2F transcription factor 5	13559	L	-1.87491		-1.60087
Gsk3b	glycogen synthase kinase 3 beta	56637	L		1.20627	1.62194
Mad2l1	MAD2 (mitotic arrest deficient homol...	56150	L	-1.99089	-1.54959	-1.9714
Pcna	proliferating cell nuclear antigen	18538	L	-2.05659	-1.69658	-2.34969
Plk1	polo-like kinase 1 (Drosophila)	18817	L			-1.55092
Rb1	retinoblastoma 1	19645	L	-2.30381		-1.70571
Skp2	S-phase kinase-associated protein 2 (p45...	27401	L			-1.9126
Smad3	MAD homolog 3 (Drosophila)	17127	L		1.56029
Tfdp1	transcription factor Dp 1	21781	L		-1.35861	-2.27964

## Sheet: apoptosis
				fold change / fasting time point
Symbol	Gene Name	ID	ID Code	12 h	24 h	72 h
Akt1	thymoma viral proto-oncogene 1	11651	L		1.95046	5.56412
Apaf1	apoptotic protease activating factor 1	11783	L			-1.9686
Bad	Bcl-associated death promoter	12015	L			-2.16219
Bcl2	B-cell leukemia/lymphoma 2	12043	L			2.22312
Bcl2l1	Bcl2-like 1	12048	L	1.55488
Bok	Bcl-2-related ovarian killer protein	51800	L			2.84615
Casp3	caspase 3	12367	L		-1.85175	-2.42693
Casp6	caspase 6	12368	L	-2.11429	-2.04908	-4.15116
Chuk	conserved helix-loop-helix ubiquitous kinase (Ikk)	12675	L	-2.17844		-1.58243
Cycs	cytochrome c somatic	13063	L	-1.83376	-1.92593	-3.44843
Fadd	Fas (TNFRSF6)-associated via death domai...	14082	L			-1.6123
Mcl1	myeloid cell leukemia sequence 1	17210	L	-1.63617	-1.40464	1.662
Myd88	myeloid differentiation primary response gene 88	Mm.213003	U	1.42089	1.19978
Nfkbia	nuclear factor of kappa light chain g...	18035	L		1.30794	4.78288
Nfkb1	nuclear factor of kappa light chain gene enhancer in B-cells 1, p105	Mm.3420	U	-1.88856		-2.06743
Nr3c1	nuclear receptor subfamily 3, group C, member 1	MGI:95824	M	-1.63258		-1.43331
Ptpn13	protein tyrosine phosphatase, non-receptor type 13	MGI:103293	M			2.13179
Traf3	Tnf receptor-associated factor 3	22031	L		1.58285	4.5586
